# Supplementary material for: A genome-wide association analysis for porcine serum lipid traits reveals the existence of age-specific genetic determinants
Source: BMC Genomics. 2014 Sep 4;15(1):758. doi: 10.1186/1471-2164-15-758 (PMC4164741; doi:10.1186/1471-2164-15-758)
Supplement: Supplementary file 3 — Additional file 3: Table S2: Genes mapping to TARs identified with EMMAX. (XLS 31 KB) [file 12864_2013_6435_MOESM3_ESM.xls]

## Sheet: Sheet1
Additional file 3: Table S2. Genes mapping to TAR identified with EMMAX.
Ensembl Gene ID	Associated Gene Name	Chromosome Name	Gene Start (bp)	Gene End (bp)	Description
ENSSSCG00000016806	CDH6	16	18351301	18479581	cadherin 6, type 2, K-cadherin (fetal kidney) [Source:HGNC Symbol;Acc:1765]
ENSSSCG00000016809	DROSHA	16	18544603	18667159	drosha, ribonuclease type III [Source:HGNC Symbol;Acc:17904]
ENSSSCG00000016808	C5orf22	16	18667261	18678721	chromosome 5 open reading frame 22 [Source:HGNC Symbol;Acc:25639]
ENSSSCG00000030471		16	17708347	17708427
ENSSSCG00000008595	APOB	3	125228051	125253622	Uncharacterized protein [Source:UniProtKB/TrEMBL;Acc:F1SCV9]
ENSSSCG00000008596		3	125342866	125349335	Uncharacterized protein [Source:UniProtKB/TrEMBL;Acc:F1SCV8]
ENSSSCG00000025357	C2orf43	3	125415903	125535990	chromosome 2 open reading frame 43 [Source:HGNC Symbol;Acc:26145]
ENSSSCG00000028931	GDF7	3	125549012	125553047	growth differentiation factor 7 [Source:HGNC Symbol;Acc:4222]
ENSSSCG00000030115		3	125569521	125607938	Uncharacterized protein [Source:UniProtKB/TrEMBL;Acc:I3L8F2]
ENSSSCG00000022260		3	125729427	125742123	Uncharacterized protein [Source:UniProtKB/TrEMBL;Acc:I3LBF5]
ENSSSCG00000008598	RHOB	3	125745801	125748243	Sus scrofa ras homolog gene family, member B (RHOB), mRNA. [Source:RefSeq mRNA;Acc:NM_001123189]
ENSSSCG00000008599		3	125770196	125781058	Uncharacterized protein [Source:UniProtKB/TrEMBL;Acc:F1SCU8]
ENSSSCG00000003798	SERBP1	6	134068990	134081998	SERPINE1 mRNA binding protein 1 [Source:HGNC Symbol;Acc:17860]
ENSSSCG00000003799	IL12RB2	6	134096226	134161817	Sus scrofa interleukin 12 receptor, beta 2 (IL12RB2), mRNA. [Source:RefSeq mRNA;Acc:NM_214097]
ENSSSCG00000003801	IL23R	6	134219683	134283657	interleukin 23 receptor [Source:HGNC Symbol;Acc:19100]
ENSSSCG00000003802	SLC35D1	6	134374824	134382782	solute carrier family 35 (UDP-GlcA/UDP-GalNAc transporter), member D1 [Source:HGNC Symbol;Acc:20800]
ENSSSCG00000003803	C1orf141	6	134410380	134464826	chromosome 1 open reading frame 141 [Source:HGNC Symbol;Acc:32044]
ENSSSCG00000030423		6	134486591	134497982	Uncharacterized protein [Source:UniProtKB/TrEMBL;Acc:I3L5J1]
ENSSSCG00000023741		6	134537789	134545301
ENSSSCG00000003805	PDE4B	6	134870923	134913618	Sus scrofa phosphodiesterase 4B, cAMP-specific (PDE4B), transcript variant 2, mRNA. [Source:RefSeq mRNA;Acc:NM_001130018]
ENSSSCG00000003806	LEPROT	6	135379661	135387507	leptin receptor overlapping transcript [Source:HGNC Symbol;Acc:29477]
ENSSSCG00000003807	DNAJC6	6	135397188	135560153	DnaJ (Hsp40) homolog, subfamily C, member 6 [Source:HGNC Symbol;Acc:15469]
ENSSSCG00000003808	AK3L1	6	135587479	135663171	Sus scrofa adenylate kinase 3-like 1 (AK3L1), nuclear gene encoding mitochondrial protein, mRNA. [Source:RefSeq mRNA;Acc:NM_001044597]
ENSSSCG00000003809	JAK1	6	135899356	135917892	Janus kinase 1 [Source:HGNC Symbol;Acc:6190]
ENSSSCG00000025672	RAVER2	6	135984034	136062365	ribonucleoprotein, PTB-binding 2 [Source:HGNC Symbol;Acc:25577]
ENSSSCG00000004829	CACHD1	6	136116938	136181931	cache domain containing 1 [Source:HGNC Symbol;Acc:29314]
ENSSSCG00000003800		6	134197114	134197933
ENSSSCG00000002694	CLEC3A	6	9640139	9647945	C-type lectin domain family 3, member A [Source:HGNC Symbol;Acc:2052]
ENSSSCG00000027415	WWOX	6	9684708	9744573	WW domain containing oxidoreductase [Source:HGNC Symbol;Acc:12799]
ENSSSCG00000002696	VAT1L	6	9896814	10062187	vesicle amine transport 1-like [Source:HGNC Symbol;Acc:29315]
ENSSSCG00000002697		6	10102289	10111860	Uncharacterized protein [Source:UniProtKB/TrEMBL;Acc:F1S465]
ENSSSCG00000002699		6	10685335	10687109	Uncharacterized protein [Source:UniProtKB/TrEMBL;Acc:F1S463]
ENSSSCG00000002701	MON1B	6	10723002	10730291	MON1 secretory trafficking family member B [Source:HGNC Symbol;Acc:25020]
ENSSSCG00000002700	SYCE1L	6	10740186	10746905	synaptonemal complex central element protein 1-like [Source:HGNC Symbol;Acc:37236]
ENSSSCG00000024637		6	11130719	11142871	Uncharacterized protein [Source:UniProtKB/TrEMBL;Acc:I3LQ35]
ENSSSCG00000021551		6	11143433	11358986	Uncharacterized protein [Source:UniProtKB/TrEMBL;Acc:I3LS15]
ENSSSCG00000018836	7SK	6	10126195	10126525	7SK RNA [Source:RFAM;Acc:RF00100]
ENSSSCG00000019476	5S_rRNA	6	10678802	10678937	5S ribosomal RNA [Source:RFAM;Acc:RF00001]
ENSSSCG00000018551	5S_rRNA	6	135686780	135686910	5S ribosomal RNA [Source:RFAM;Acc:RF00001]
ENSSSCG00000020141	SNORA15	6	10031373	10031521	Small nucleolar RNA SNORA15 [Source:RFAM;Acc:RF00398]
ENSSSCG00000020519	5S_rRNA	6	9222444	9222549	5S ribosomal RNA [Source:RFAM;Acc:RF00001]
ENSSSCG00000019990	ssc-mir-101-2	6	135736114	135736196	ssc-mir-101-2 [Source:miRBase;Acc:MI0010679]
ENSSSCG00000020481	U6	6	9875118	9875207	U6 spliceosomal RNA [Source:RFAM;Acc:RF00026]
ENSSSCG00000019115		6	135812759	135812840
