# Supplementary material for: A genome-wide association analysis for porcine serum lipid traits reveals the existence of age-specific genetic determinants
Source: BMC Genomics. 2014 Sep 4;15(1):758. doi: 10.1186/1471-2164-15-758 (PMC4164741; doi:10.1186/1471-2164-15-758)
Supplement: Supplementary file 4 — Additional file 4: Table S3: Genes mapping to TARs identified with GenABEL. (XLS 104 KB) [file 12864_2013_6435_MOESM4_ESM.xls]

## Sheet: Sheet1
Additional file 4: Table S3. Genes mapping to TAR identified with GenABEL.
Ensembl Gene ID	Associated Gene Name	Chromosome Name	Gene Start (bp)	Gene End (bp)	Description
ENSSSCG00000021050		10	37017761	37044762	Uncharacterized protein [Source:UniProtKB/TrEMBL;Acc:I3LNC9]
ENSSSCG00000024384		10	37073416	37080309	Uncharacterized protein [Source:UniProtKB/TrEMBL;Acc:I3L8P2]
ENSSSCG00000010987	UBAP2	10	37093897	37135965	ubiquitin associated protein 2 [Source:HGNC Symbol;Acc:14185]
ENSSSCG00000010990	NOL6	10	37284171	37297547	nucleolar protein 6 (RNA-associated) [Source:HGNC Symbol;Acc:19910]
ENSSSCG00000010991	AQP3	10	37307556	37313382	Sus scrofa aquaporin 3 (Gill blood group) (AQP3), mRNA. [Source:RefSeq mRNA;Acc:NM_001110172]
ENSSSCG00000010992	AQP7	10	37361493	37376617	Sus scrofa aquaporin 7 (AQP7), mRNA. [Source:RefSeq mRNA;Acc:NM_001113438]
ENSSSCG00000010993		10	37388286	37405755	Uncharacterized protein [Source:UniProtKB/TrEMBL;Acc:F1SE90]
ENSSSCG00000010994		10	37409116	37429137	Uncharacterized protein [Source:UniProtKB/TrEMBL;Acc:F1SE89]
ENSSSCG00000010995	CHMP5	10	37475289	37484532	charged multivesicular body protein 5 [Source:HGNC Symbol;Acc:26942]
ENSSSCG00000010996	BAG1	10	37484539	37499096	BCL2-associated athanogene [Source:HGNC Symbol;Acc:937]
ENSSSCG00000010997	SPINK4	10	37503364	37512778	serine peptidase inhibitor, Kazal type 4 [Source:HGNC Symbol;Acc:16646]
ENSSSCG00000010998	B4GALT1	10	37574130	37635309	UDP-Gal:betaGlcNAc beta 1,4- galactosyltransferase, polypeptide 1 [Source:HGNC Symbol;Acc:924]
ENSSSCG00000010999	SMU1	10	37653332	37683313	smu-1 suppressor of mec-8 and unc-52 homolog (C. elegans) [Source:HGNC Symbol;Acc:18247]
ENSSSCG00000011000	DNAJA1	10	37686862	37699607	DnaJ (Hsp40) homolog, subfamily A, member 1 [Source:HGNC Symbol;Acc:5229]
ENSSSCG00000011001	APTX	10	37724514	37837919	aprataxin [Source:HGNC Symbol;Acc:15984]
ENSSSCG00000011002	TMEM215	10	37922031	37923006	transmembrane protein 215 [Source:HGNC Symbol;Acc:33816]
ENSSSCG00000011003	NDUFB6	10	38102519	38118493	Sus scrofa NADH dehydrogenase 1 beta subcomplex 6 (LOC733605), mRNA. [Source:RefSeq mRNA;Acc:NM_001044554]
ENSSSCG00000011004	TOPORS	10	38119061	38131589	topoisomerase I binding, arginine/serine-rich, E3 ubiquitin protein ligase [Source:HGNC Symbol;Acc:21653]
ENSSSCG00000030408		10	38145074	38192181	Sus scrofa DEAD (Asp-Glu-Ala-Asp) box polypeptide 58 (DDX58), mRNA. [Source:RefSeq mRNA;Acc:NM_213804]
ENSSSCG00000023807	ACO1	10	38194852	38240593	aconitase 1, soluble [Source:HGNC Symbol;Acc:117]
ENSSSCG00000028539		10	38400189	38401064	Uncharacterized protein [Source:UniProtKB/TrEMBL;Acc:F1SE58]
ENSSSCG00000018689	SNORD121A	10	37127064	37127146	Small nucleolar RNA SNORD121A [Source:RFAM;Acc:RF01191]
ENSSSCG00000023577	SNORD121A	10	37106932	37107013	Small nucleolar RNA SNORD121A [Source:RFAM;Acc:RF01191]
ENSSSCG00000029055	SNORA31	10	38441454	38441587	Small nucleolar RNA SNORA31 [Source:RFAM;Acc:RF00322]
ENSSSCG00000021017	SNORD121A	10	37120356	37120427	Small nucleolar RNA SNORD121A [Source:RFAM;Acc:RF01191]
ENSSSCG00000025819	SNORA31	10	38560466	38560599	Small nucleolar RNA SNORA31 [Source:RFAM;Acc:RF00322]
ENSSSCG00000012072	DSCAM	13	213656818	214029116	Down syndrome cell adhesion molecule [Source:HGNC Symbol;Acc:3039]
ENSSSCG00000022949		13	214134927	214142596	Uncharacterized protein [Source:UniProtKB/TrEMBL;Acc:I3LAE2]
ENSSSCG00000012074	BACE2	13	214758853	214845181	beta-site APP-cleaving enzyme 2 [Source:HGNC Symbol;Acc:934]
ENSSSCG00000030285		13	214947225	214963754	Uncharacterized protein [Source:UniProtKB/TrEMBL;Acc:F1SG68]
ENSSSCG00000024336	TMPRSS2	13	214974391	214983055	Uncharacterized protein [Source:UniProtKB/TrEMBL;Acc:I3LBF8]
ENSSSCG00000012077	MX1	13	214988891	215011264	Sus scrofa myxovirus (influenza virus) resistance 1, interferon-inducible protein p78 (mouse) (MX1), mRNA. [Source:RefSeq mRNA;Acc:NM_214061]
ENSSSCG00000012076	MX2	13	215028064	215059085	interferon-induced GTP-binding protein Mx2 [Source:RefSeq peptide;Acc:NP_001090885]
ENSSSCG00000012075	FAM3B	13	215061946	215072421	Uncharacterized protein [Source:UniProtKB/TrEMBL;Acc:F1SG67]
ENSSSCG00000012078		13	215141470	215159686
ENSSSCG00000012082		13	215345058	215346952	Uncharacterized protein [Source:UniProtKB/TrEMBL;Acc:F1SG50]
ENSSSCG00000012083	RIPK4	13	215452667	215478472	receptor-interacting serine-threonine kinase 4 [Source:HGNC Symbol;Acc:496]
ENSSSCG00000012084	PRDM15	13	215498995	215544157	PR domain containing 15 [Source:HGNC Symbol;Acc:13999]
ENSSSCG00000025821	C2CD2	13	215572917	215639734	C2 calcium-dependent domain containing 2 [Source:HGNC Symbol;Acc:1266]
ENSSSCG00000027786	ZBTB21	13	215675712	215688081	zinc finger and BTB domain containing 21 [Source:HGNC Symbol;Acc:13083]
ENSSSCG00000022290	UMODL1	13	215760711	215826897	uromodulin-like 1 [Source:HGNC Symbol;Acc:12560]
ENSSSCG00000027745	ABCG1	13	215898402	215958339	ATP-binding cassette, sub-family G (WHITE), member 1 [Source:HGNC Symbol;Acc:73]
ENSSSCG00000016806	CDH6	16	18351301	18479581	cadherin 6, type 2, K-cadherin (fetal kidney) [Source:HGNC Symbol;Acc:1765]
ENSSSCG00000016809	DROSHA	16	18544603	18667159	drosha, ribonuclease type III [Source:HGNC Symbol;Acc:17904]
ENSSSCG00000016808	C5orf22	16	18667261	18678721	chromosome 5 open reading frame 22 [Source:HGNC Symbol;Acc:25639]
ENSSSCG00000030471		16	17708347	17708427
ENSSSCG00000016507		18	10726513	10729999
ENSSSCG00000016584		18	21014797	21014987
ENSSSCG00000028715		18	22158328	22160028
ENSSSCG00000016589	LRRC4	18	21323176	21325074	leucine rich repeat containing 4 [Source:HGNC Symbol;Acc:15586]
ENSSSCG00000016590	SND1	18	21359379	21657033	staphylococcal nuclease and tudor domain containing 1 [Source:HGNC Symbol;Acc:30646]
ENSSSCG00000016591	PAX4	18	21679490	21683963	paired box 4 [Source:HGNC Symbol;Acc:8618]
ENSSSCG00000016592	FSCN3	18	21688293	21697228	Sus scrofa fascin homolog 3, actin-bundling protein, testicular (Strongylocentrotus purpuratus) (FSCN3), mRNA. [Source:RefSeq mRNA;Acc:NM_001044547]
ENSSSCG00000016593	ARF5	18	21699125	21702395	Sus scrofa ADP-ribosylation factor 5 (ARF5), mRNA. [Source:RefSeq mRNA;Acc:NM_001145221]
ENSSSCG00000028200	GCC1	18	21705351	21714882	GRIP and coiled-coil domain containing 1 [Source:HGNC Symbol;Acc:19095]
ENSSSCG00000024157		18	21946524	21962952
ENSSSCG00000021685		18	22021008	22030273	Uncharacterized protein [Source:UniProtKB/TrEMBL;Acc:I3L7K9]
ENSSSCG00000016595		18	22101182	22101703	Uncharacterized protein [Source:UniProtKB/TrEMBL;Acc:F1SMK9]
ENSSSCG00000022865	GRM8	18	22609817	23086523	glutamate receptor, metabotropic 8 [Source:HGNC Symbol;Acc:4600]
ENSSSCG00000028088	ZC3HAV1L	18	11074253	11103197	zinc finger CCCH-type, antiviral 1-like [Source:HGNC Symbol;Acc:22423]
ENSSSCG00000016513	KIAA1549	18	11203164	11291469	KIAA1549 [Source:HGNC Symbol;Acc:22219]
ENSSSCG00000016514	TMEM213	18	11324167	11331244	transmembrane protein 213 [Source:HGNC Symbol;Acc:27220]
ENSSSCG00000016516	ATP6V0A4	18	11364240	11430517	ATPase, H+ transporting, lysosomal V0 subunit a4 [Source:HGNC Symbol;Acc:866]
ENSSSCG00000016517	SVOPL	18	11441396	11506178	SVOP-like [Source:HGNC Symbol;Acc:27034]
ENSSSCG00000016518	TRIM24	18	11520082	11527315	tripartite motif containing 24 [Source:HGNC Symbol;Acc:11812]
ENSSSCG00000021753		18	11711193	11729338	Uncharacterized protein [Source:UniProtKB/TrEMBL;Acc:I3LE03]
ENSSSCG00000024988		18	12071035	12072397	Uncharacterized protein [Source:UniProtKB/TrEMBL;Acc:I3LIJ3]
ENSSSCG00000016519		18	12091465	12134291
ENSSSCG00000016520	CREB3L2	18	12205295	12332432	cAMP responsive element binding protein 3-like 2 [Source:HGNC Symbol;Acc:23720]
ENSSSCG00000022517	DGKI	18	12538559	12551585	diacylglycerol kinase, iota [Source:HGNC Symbol;Acc:2855]
ENSSSCG00000025553		18	12567270	12567964	Uncharacterized protein [Source:UniProtKB/TrEMBL;Acc:I3LC45]
ENSSSCG00000016521		18	12657902	12772402	Uncharacterized protein [Source:UniProtKB/TrEMBL;Acc:F1SNJ3]
ENSSSCG00000028951		18	12826634	12830870	Uncharacterized protein [Source:UniProtKB/TrEMBL;Acc:I3LDH1]
ENSSSCG00000016522	PTN	18	12892533	12981639	Sus scrofa pleiotrophic factor beta (PTF-BETA), mRNA. [Source:RefSeq mRNA;Acc:NM_214336]
ENSSSCG00000016523	PTN	18	13053754	13057623	pleiotrophin [Source:HGNC Symbol;Acc:9630]
ENSSSCG00000016565	ZC3HC1	18	19802362	19814910	zinc finger, C3HC-type containing 1 [Source:HGNC Symbol;Acc:29913]
ENSSSCG00000016564	UBE2H	18	19862732	19973521	ubiquitin-conjugating enzyme E2H [Source:HGNC Symbol;Acc:12484]
ENSSSCG00000024600		18	19982703	20001968	Uncharacterized protein [Source:UniProtKB/TrEMBL;Acc:I3LJC7]
ENSSSCG00000016566	NRF1	18	20057527	20102918	nuclear respiratory factor 1 [Source:HGNC Symbol;Acc:7996]
ENSSSCG00000025967	SMKR1	18	20261130	20270358	small lysine-rich protein 1 [Source:HGNC Symbol;Acc:43561]
ENSSSCG00000016567	STRIP2	18	20279718	20326503	striatin interacting protein 2 [Source:HGNC Symbol;Acc:22209]
ENSSSCG00000016568	AHCYL2	18	20333818	20511321	adenosylhomocysteinase-like 2 [Source:HGNC Symbol;Acc:22204]
ENSSSCG00000016569	SMO	18	20519920	20548818	smoothened, frizzled family receptor [Source:HGNC Symbol;Acc:11119]
ENSSSCG00000016570	TSPAN33	18	20563182	20583800	tetraspanin 33 [Source:HGNC Symbol;Acc:28743]
ENSSSCG00000016572	TNPO3	18	20642466	20732596	transportin 3 [Source:HGNC Symbol;Acc:17103]
ENSSSCG00000016571		18	20648290	20648649	Uncharacterized protein [Source:UniProtKB/TrEMBL;Acc:F1SMQ1]
ENSSSCG00000016573	IRF5	18	20747732	20760161	Interferon regulatory factor 5; Uncharacterized protein [Source:UniProtKB/TrEMBL;Acc:F1SMP9]
ENSSSCG00000016574	KCP	18	20780751	20811231	Uncharacterized protein [Source:UniProtKB/TrEMBL;Acc:F1SMN7]
ENSSSCG00000016493		18	8778175	8813958	Uncharacterized protein [Source:UniProtKB/TrEMBL;Acc:F1SRQ2]
ENSSSCG00000013470	MRPS33	18	9410470	9415046	mitochondrial ribosomal protein S33 [Source:HGNC Symbol;Acc:16634]
ENSSSCG00000016494	BRAF	18	9534503	9629366	v-raf murine sarcoma viral oncogene homolog B [Source:HGNC Symbol;Acc:1097]
ENSSSCG00000016579	CCDC136	18	20818950	20848924	coiled-coil domain containing 136 [Source:HGNC Symbol;Acc:22225]
ENSSSCG00000016495	NDUFB2	18	9642905	9654821	NADH dehydrogenase (ubiquinone) 1 beta subcomplex, 2, 8kDa [Source:HGNC Symbol;Acc:7697]
ENSSSCG00000016578	FLNC	18	20855084	20884021	filamin C, gamma [Source:HGNC Symbol;Acc:3756]
ENSSSCG00000016496	ADCK2	18	9657475	9676103	aarF domain containing kinase 2 [Source:HGNC Symbol;Acc:19039]
ENSSSCG00000016497	DENND2A	18	9690444	9816705	DENN/MADD domain containing 2A [Source:HGNC Symbol;Acc:22212]
ENSSSCG00000016577	ATP6V1F	18	20885995	20889206	ATPase, H+ transporting, lysosomal 14kDa, V1 subunit F [Source:HGNC Symbol;Acc:16832]
ENSSSCG00000016498	MKRN1	18	9833912	9859171	makorin ring finger protein 1 [Source:HGNC Symbol;Acc:7112]
ENSSSCG00000023540		18	20889761	20892010	Uncharacterized protein [Source:UniProtKB/TrEMBL;Acc:I3LE65]
ENSSSCG00000016580	OPN1SW	18	20905871	20908843	opsin 1 (cone pigments), short-wave-sensitive [Source:HGNC Symbol;Acc:1012]
ENSSSCG00000016499	RAB19	18	9880757	9884319	RAB19, member RAS oncogene family [Source:HGNC Symbol;Acc:19982]
ENSSSCG00000029444		18	9988459	9990922	Uncharacterized protein [Source:UniProtKB/TrEMBL;Acc:I3LQQ4]
ENSSSCG00000029586		18	10008209	10034160	Uncharacterized protein [Source:UniProtKB/TrEMBL;Acc:I3LQA7]
ENSSSCG00000016501	KDM7A	18	10087542	10164670	lysine (K)-specific demethylase 7A [Source:HGNC Symbol;Acc:22224]
ENSSSCG00000016581	CALU	18	20911133	20945201	calumenin [Source:HGNC Symbol;Acc:1458]
ENSSSCG00000016502		18	10181401	10223526	Uncharacterized protein [Source:UniProtKB/TrEMBL;Acc:F1SRP3]
ENSSSCG00000016504	TBXAS1	18	10223766	10394083	Sus scrofa thromboxane A synthase 1 (platelet) (TBXAS1), mRNA. [Source:RefSeq mRNA;Acc:NM_214046]
ENSSSCG00000016582	FAM71F1	18	20953313	20967789	family with sequence similarity 71, member F1 [Source:HGNC Symbol;Acc:30704]
ENSSSCG00000016583	FAM71F2	18	20988701	21001791	family with sequence similarity 71, member F2 [Source:HGNC Symbol;Acc:27998]
ENSSSCG00000025850		18	10441296	10474579	Uncharacterized protein [Source:UniProtKB/TrEMBL;Acc:I3LN45]
ENSSSCG00000026733		18	10581478	10643535	Uncharacterized protein [Source:UniProtKB/TrEMBL;Acc:I3LHT2]
ENSSSCG00000016585	IMPDH1	18	21049234	21065574	IMP (inosine 5'-monophosphate) dehydrogenase 1 [Source:HGNC Symbol;Acc:6052]
ENSSSCG00000016506	KLRG2	18	10699838	10720404	killer cell lectin-like receptor subfamily G, member 2 [Source:HGNC Symbol;Acc:24778]
ENSSSCG00000016509		18	10742587	10822097	Uncharacterized protein [Source:UniProtKB/TrEMBL;Acc:F1SR21]
ENSSSCG00000016510	UBN2	18	10864060	10933735	ubinuclein 2 [Source:HGNC Symbol;Acc:21931]
ENSSSCG00000028971		18	21131266	21134006	Uncharacterized protein [Source:UniProtKB/TrEMBL;Acc:I3LDE1]
ENSSSCG00000016588	LEP	18	21201786	21204671	Sus scrofa leptin (LEP), mRNA. [Source:RefSeq mRNA;Acc:NM_213840]
ENSSSCG00000016511	TTC26	18	10947751	10992000	tetratricopeptide repeat domain 26 [Source:HGNC Symbol;Acc:21882]
ENSSSCG00000016512	ZAP	18	11014953	11070159	Sus scrofa zinc finger CCCH-type, antiviral 1 (ZC3HAV1), mRNA. [Source:RefSeq mRNA;Acc:NM_001177489]
ENSSSCG00000026019		18	20787253	20787394
ENSSSCG00000020390	U6	18	10968237	10968342	U6 spliceosomal RNA [Source:RFAM;Acc:RF00026]
ENSSSCG00000029394	snoU13	18	12035020	12035122	Small nucleolar RNA U13 [Source:RFAM;Acc:RF01210]
ENSSSCG00000019904	U6	18	20545956	20546062	U6 spliceosomal RNA [Source:RFAM;Acc:RF00026]
ENSSSCG00000019335		18	21277210	21277310
ENSSSCG00000022443		18	22280544	22280626
ENSSSCG00000018785	7SK	18	10922817	10923116	7SK RNA [Source:RFAM;Acc:RF00100]
ENSSSCG00000018826	ssc-mir-129b	18	21181553	21181636	ssc-mir-129b [Source:miRBase;Acc:MI0017986]
ENSSSCG00000026580	U6	18	23473296	23473402	U6 spliceosomal RNA [Source:RFAM;Acc:RF00026]
ENSSSCG00000021765	7SK	18	21882323	21882661	7SK RNA [Source:RFAM;Acc:RF00100]
ENSSSCG00000024209	Metazoa_SRP	18	13082752	13083041	Metazoan signal recognition particle RNA [Source:RFAM;Acc:RF00017]
ENSSSCG00000018739	ssc-mir-182	18	20035199	20035308	ssc-mir-182 [Source:miRBase;Acc:MI0022135]
ENSSSCG00000018762		18	20030875	20030979
ENSSSCG00000023613	U6	18	9686405	9686511	U6 spliceosomal RNA [Source:RFAM;Acc:RF00026]
ENSSSCG00000026390	U6	18	23375402	23375508	U6 spliceosomal RNA [Source:RFAM;Acc:RF00026]
ENSSSCG00000018723	Y_RNA	18	11434597	11434694	Y RNA [Source:RFAM;Acc:RF00019]
ENSSSCG00000025642	Metazoa_SRP	18	23522451	23522710	Metazoan signal recognition particle RNA [Source:RFAM;Acc:RF00017]
ENSSSCG00000025263		18	22467319	22467401
ENSSSCG00000019583	U6	18	20363821	20363928	U6 spliceosomal RNA [Source:RFAM;Acc:RF00026]
ENSSSCG00000021496	U6	18	11420634	11420738	U6 spliceosomal RNA [Source:RFAM;Acc:RF00026]
ENSSSCG00000018417	ssc-mir-183	18	20030651	20030720	ssc-mir-183 [Source:miRBase;Acc:MI0002439]
ENSSSCG00000019958	U6	18	9823017	9823123	U6 spliceosomal RNA [Source:RFAM;Acc:RF00026]
ENSSSCG00000008595	APOB	3	125228051	125253622	Uncharacterized protein [Source:UniProtKB/TrEMBL;Acc:F1SCV9]
ENSSSCG00000008596		3	125342866	125349335	Uncharacterized protein [Source:UniProtKB/TrEMBL;Acc:F1SCV8]
ENSSSCG00000025357	C2orf43	3	125415903	125535990	chromosome 2 open reading frame 43 [Source:HGNC Symbol;Acc:26145]
ENSSSCG00000028931	GDF7	3	125549012	125553047	growth differentiation factor 7 [Source:HGNC Symbol;Acc:4222]
ENSSSCG00000030115		3	125569521	125607938	Uncharacterized protein [Source:UniProtKB/TrEMBL;Acc:I3L8F2]
ENSSSCG00000022260		3	125729427	125742123	Uncharacterized protein [Source:UniProtKB/TrEMBL;Acc:I3LBF5]
ENSSSCG00000008598	RHOB	3	125745801	125748243	Sus scrofa ras homolog gene family, member B (RHOB), mRNA. [Source:RefSeq mRNA;Acc:NM_001123189]
ENSSSCG00000008599		3	125770196	125781058	Uncharacterized protein [Source:UniProtKB/TrEMBL;Acc:F1SCU8]
ENSSSCG00000003798	SERBP1	6	134068990	134081998	SERPINE1 mRNA binding protein 1 [Source:HGNC Symbol;Acc:17860]
ENSSSCG00000003799	IL12RB2	6	134096226	134161817	Sus scrofa interleukin 12 receptor, beta 2 (IL12RB2), mRNA. [Source:RefSeq mRNA;Acc:NM_214097]
ENSSSCG00000003801	IL23R	6	134219683	134283657	interleukin 23 receptor [Source:HGNC Symbol;Acc:19100]
ENSSSCG00000003802	SLC35D1	6	134374824	134382782	solute carrier family 35 (UDP-GlcA/UDP-GalNAc transporter), member D1 [Source:HGNC Symbol;Acc:20800]
ENSSSCG00000003803	C1orf141	6	134410380	134464826	chromosome 1 open reading frame 141 [Source:HGNC Symbol;Acc:32044]
ENSSSCG00000030423		6	134486591	134497982	Uncharacterized protein [Source:UniProtKB/TrEMBL;Acc:I3L5J1]
ENSSSCG00000023741		6	134537789	134545301
ENSSSCG00000003805	PDE4B	6	134870923	134913618	Sus scrofa phosphodiesterase 4B, cAMP-specific (PDE4B), transcript variant 2, mRNA. [Source:RefSeq mRNA;Acc:NM_001130018]
ENSSSCG00000003806	LEPROT	6	135379661	135387507	leptin receptor overlapping transcript [Source:HGNC Symbol;Acc:29477]
ENSSSCG00000003807	DNAJC6	6	135397188	135560153	DnaJ (Hsp40) homolog, subfamily C, member 6 [Source:HGNC Symbol;Acc:15469]
ENSSSCG00000003808	AK3L1	6	135587479	135663171	Sus scrofa adenylate kinase 3-like 1 (AK3L1), nuclear gene encoding mitochondrial protein, mRNA. [Source:RefSeq mRNA;Acc:NM_001044597]
ENSSSCG00000003809	JAK1	6	135899356	135917892	Janus kinase 1 [Source:HGNC Symbol;Acc:6190]
ENSSSCG00000025672	RAVER2	6	135984034	136062365	ribonucleoprotein, PTB-binding 2 [Source:HGNC Symbol;Acc:25577]
ENSSSCG00000004829	CACHD1	6	136116938	136181931	cache domain containing 1 [Source:HGNC Symbol;Acc:29314]
ENSSSCG00000003810	UBE2U	6	136685425	136756970	ubiquitin-conjugating enzyme E2U (putative) [Source:HGNC Symbol;Acc:28559]
ENSSSCG00000003811	ROR1	6	136765918	136909446	receptor tyrosine kinase-like orphan receptor 1 [Source:HGNC Symbol;Acc:10256]
ENSSSCG00000003800		6	134197114	134197933
ENSSSCG00000028540	U6	6	136874221	136874327	U6 spliceosomal RNA [Source:RFAM;Acc:RF00026]
ENSSSCG00000018551	5S_rRNA	6	135686780	135686910	5S ribosomal RNA [Source:RFAM;Acc:RF00001]
ENSSSCG00000019990	ssc-mir-101-2	6	135736114	135736196	ssc-mir-101-2 [Source:miRBase;Acc:MI0010679]
ENSSSCG00000019115		6	135812759	135812840
