# Supplementary material for: A genome-wide association analysis for porcine serum lipid traits reveals the existence of age-specific genetic determinants
Source: BMC Genomics. 2014 Sep 4;15(1):758. doi: 10.1186/1471-2164-15-758 (PMC4164741; doi:10.1186/1471-2164-15-758)
Supplement: Supplementary file 5 — Additional file 5: Table S4: Genes mapping to TARs identified with GEMMA. (XLS 150 KB) [file 12864_2013_6435_MOESM5_ESM.xls]

## Sheet: Sheet1
Ensembl Gene ID	Associated Gene Name	Chromosome Name	Gene Start (bp)	Gene End (bp)	Description
ENSSSCG00000008595	APOB	3	125228051	125253622	Uncharacterized protein [Source:UniProtKB/TrEMBL;Acc:F1SCV9]
ENSSSCG00000008596		3	125342866	125349335	Uncharacterized protein [Source:UniProtKB/TrEMBL;Acc:F1SCV8]
ENSSSCG00000025357	C2orf43	3	125415903	125535990	chromosome 2 open reading frame 43 [Source:HGNC Symbol;Acc:26145]
ENSSSCG00000028931	GDF7	3	125549012	125553047	growth differentiation factor 7 [Source:HGNC Symbol;Acc:4222]
ENSSSCG00000030115		3	125569521	125607938	Uncharacterized protein [Source:UniProtKB/TrEMBL;Acc:I3L8F2]
ENSSSCG00000022260		3	125729427	125742123	Uncharacterized protein [Source:UniProtKB/TrEMBL;Acc:I3LBF5]
ENSSSCG00000008598	RHOB	3	125745801	125748243	Sus scrofa ras homolog gene family, member B (RHOB), mRNA. [Source:RefSeq mRNA;Acc:NM_001123189]
ENSSSCG00000008599		3	125770196	125781058	Uncharacterized protein [Source:UniProtKB/TrEMBL;Acc:F1SCU8]
ENSSSCG00000008600	PUM2	3	125827299	125934612	pumilio RNA-binding family member 2 [Source:HGNC Symbol;Acc:14958]
ENSSSCG00000008601	SDC1	3	125988735	125994234	syndecan 1 [Source:HGNC Symbol;Acc:10658]
ENSSSCG00000030648		3	126064142	126073957	Uncharacterized protein [Source:UniProtKB/TrEMBL;Acc:I3LPB3]
ENSSSCG00000008602	LAPTM4A	3	126183576	126201158	lysosomal protein transmembrane 4 alpha [Source:HGNC Symbol;Acc:6924]
ENSSSCG00000008603	MATN3	3	126216875	126236879	matrilin 3 [Source:HGNC Symbol;Acc:6909]
ENSSSCG00000008604	WDR35	3	126240420	126295772	WD repeat domain 35 [Source:HGNC Symbol;Acc:29250]
ENSSSCG00000008605	TTC32	3	126302943	126308938	tetratricopeptide repeat domain 32 [Source:HGNC Symbol;Acc:32954]
ENSSSCG00000008606		3	126843692	126844327	Uncharacterized protein [Source:UniProtKB/TrEMBL;Acc:I3LQZ9]
ENSSSCG00000008607		3	127518234	127540107	Uncharacterized protein [Source:UniProtKB/TrEMBL;Acc:F1SCU0]
ENSSSCG00000020040	U6	3	127524413	127524522	U6 spliceosomal RNA [Source:RFAM;Acc:RF00026]
ENSSSCG00000008608	RDH14	3	127542572	127547856	retinol dehydrogenase 14 (all-trans/9-cis/11-cis) [Source:HGNC Symbol;Acc:19979]
ENSSSCG00000023060		3	128141280	128142264	Uncharacterized protein [Source:UniProtKB/TrEMBL;Acc:I3LL75]
ENSSSCG00000008611		3	128168981	128169366
ENSSSCG00000026538	MSGN1	3	128181906	128182484	mesogenin 1 [Source:HGNC Symbol;Acc:14907]
ENSSSCG00000008613	GEN1	3	128215324	128245096	GEN1 Holliday junction 5' flap endonuclease [Source:HGNC Symbol;Acc:26881]
ENSSSCG00000008614	SMC6	3	128245100	128318833	structural maintenance of chromosomes 6 [Source:HGNC Symbol;Acc:20466]
ENSSSCG00000008615	VSNL1	3	128326292	128396035	visinin-like 1 [Source:HGNC Symbol;Acc:12722]
ENSSSCG00000030039	RAD51AP2	3	128466362	128474683	RAD51 associated protein 2 [Source:HGNC Symbol;Acc:34417]
ENSSSCG00000023910	U6	3	128817834	128817940	U6 spliceosomal RNA [Source:RFAM;Acc:RF00026]
ENSSSCG00000008617	FAM49A	3	129216701	129316886	family with sequence similarity 49, member A [Source:HGNC Symbol;Acc:25373]
ENSSSCG00000020466	5S_rRNA	3	129740449	129740571	5S ribosomal RNA [Source:RFAM;Acc:RF00001]
ENSSSCG00000008618	MYCN	3	129821883	129827872	v-myc avian myelocytomatosis viral oncogene neuroblastoma derived homolog [Source:HGNC Symbol;Acc:7559]
ENSSSCG00000022836		3	130152347	130217708	Uncharacterized protein [Source:UniProtKB/TrEMBL;Acc:I3LGP0]
ENSSSCG00000027247		3	130348996	130423442	Uncharacterized protein [Source:UniProtKB/TrEMBL;Acc:I3LMU8]
ENSSSCG00000008619		3	130448198	130480756	Uncharacterized protein [Source:UniProtKB/TrEMBL;Acc:F1SCS1]
ENSSSCG00000029729		3	130558674	130595884	Uncharacterized protein [Source:UniProtKB/TrEMBL;Acc:I3LCJ4]
ENSSSCG00000008620		3	130602696	130685391	Uncharacterized protein [Source:UniProtKB/TrEMBL;Acc:F1SCS0]
ENSSSCG00000020425	7SK	3	130640545	130640696	7SK RNA [Source:RFAM;Acc:RF00100]
ENSSSCG00000008621		3	130786235	130938480	Uncharacterized protein [Source:UniProtKB/TrEMBL;Acc:F1SCR9]
ENSSSCG00000024454		3	130939495	130942352	Uncharacterized protein [Source:UniProtKB/TrEMBL;Acc:I3LR98]
ENSSSCG00000008622		3	131631120	131632145	Uncharacterized protein [Source:UniProtKB/TrEMBL;Acc:F1SCR8]
ENSSSCG00000008623		3	132792631	132793101
ENSSSCG00000008624		3	133660275	133741130	Sus scrofa lipin 1 (LPIN1), mRNA. [Source:RefSeq mRNA;Acc:NM_001130734]
ENSSSCG00000008625	NTSR2	3	133853006	133858153	neurotensin receptor 2 [Source:HGNC Symbol;Acc:8040]
ENSSSCG00000021335		3	133950956	133955692	Uncharacterized protein [Source:UniProtKB/TrEMBL;Acc:I3LGF3]
ENSSSCG00000008626		3	133958950	133972338	Uncharacterized protein [Source:UniProtKB/TrEMBL;Acc:F1SCR4]
ENSSSCG00000008627		3	133981947	133990465	Uncharacterized protein [Source:UniProtKB/TrEMBL;Acc:F1SCR3]
ENSSSCG00000025483		3	133992653	134005017	Uncharacterized protein [Source:UniProtKB/TrEMBL;Acc:I3LCU3]
ENSSSCG00000026161	E2F6	3	134012080	134083889	E2F transcription factor 6 [Source:HGNC Symbol;Acc:3120]
ENSSSCG00000008631	PQLC3	3	134207305	134219635	PQ loop repeat containing 3 [Source:HGNC Symbol;Acc:28503]
ENSSSCG00000008629	ROCK2	3	134222108	134297854	Uncharacterized protein [Source:UniProtKB/TrEMBL;Acc:F1SCR1]
ENSSSCG00000019059	U6	3	134228818	134228929	U6 spliceosomal RNA [Source:RFAM;Acc:RF00026]
ENSSSCG00000020202	SNORA31	3	134289093	134289222	Small nucleolar RNA SNORA31 [Source:RFAM;Acc:RF00322]
ENSSSCG00000008634	ATP6V1C2	3	134531063	134581048	ATPase, H+ transporting, lysosomal 42kDa, V1 subunit C2 [Source:HGNC Symbol;Acc:18264]
ENSSSCG00000002694	CLEC3A	6	9640139	9647945	C-type lectin domain family 3, member A [Source:HGNC Symbol;Acc:2052]
ENSSSCG00000027415	WWOX	6	9684708	9744573	WW domain containing oxidoreductase [Source:HGNC Symbol;Acc:12799]
ENSSSCG00000020481	U6	6	9875118	9875207	U6 spliceosomal RNA [Source:RFAM;Acc:RF00026]
ENSSSCG00000002696	VAT1L	6	9896814	10062187	vesicle amine transport 1-like [Source:HGNC Symbol;Acc:29315]
ENSSSCG00000020141	SNORA15	6	10031373	10031521	Small nucleolar RNA SNORA15 [Source:RFAM;Acc:RF00398]
ENSSSCG00000002697		6	10102289	10111860	Uncharacterized protein [Source:UniProtKB/TrEMBL;Acc:F1S465]
ENSSSCG00000018836	7SK	6	10126195	10126525	7SK RNA [Source:RFAM;Acc:RF00100]
ENSSSCG00000019476	5S_rRNA	6	10678802	10678937	5S ribosomal RNA [Source:RFAM;Acc:RF00001]
ENSSSCG00000002699		6	10685335	10687109	Uncharacterized protein [Source:UniProtKB/TrEMBL;Acc:F1S463]
ENSSSCG00000002701	MON1B	6	10723002	10730291	MON1 secretory trafficking family member B [Source:HGNC Symbol;Acc:25020]
ENSSSCG00000002700	SYCE1L	6	10740186	10746905	synaptonemal complex central element protein 1-like [Source:HGNC Symbol;Acc:37236]
ENSSSCG00000024637		6	11130719	11142871	Uncharacterized protein [Source:UniProtKB/TrEMBL;Acc:I3LQ35]
ENSSSCG00000021551		6	11143433	11358986	Uncharacterized protein [Source:UniProtKB/TrEMBL;Acc:I3LS15]
ENSSSCG00000003449	LRRC38	6	67140141	67165721	leucine rich repeat containing 38 [Source:HGNC Symbol;Acc:27005]
ENSSSCG00000003448		6	67175840	67176783	Uncharacterized protein [Source:UniProtKB/TrEMBL;Acc:F1SUY3]
ENSSSCG00000003451	PDPN	6	67244544	67253156	podoplanin [Source:HGNC Symbol;Acc:29602]
ENSSSCG00000003453		6	67397928	67412396	Uncharacterized protein [Source:UniProtKB/TrEMBL;Acc:F1SUX9]
ENSSSCG00000020710		6	67449995	67455885	Uncharacterized protein [Source:UniProtKB/TrEMBL;Acc:I3LQ78]
ENSSSCG00000018600		6	68579830	68579914
ENSSSCG00000003454	KAZN	6	68659247	68735048	kazrin, periplakin interacting protein [Source:HGNC Symbol;Acc:29173]
ENSSSCG00000021026	TMEM51	6	68819772	68872499	transmembrane protein 51 [Source:HGNC Symbol;Acc:25488]
ENSSSCG00000003455		6	68941549	68985262	Uncharacterized protein [Source:UniProtKB/TrEMBL;Acc:F1SUX7]
ENSSSCG00000003456	FHAD1	6	68997270	69014910	forkhead-associated (FHA) phosphopeptide binding domain 1 [Source:HGNC Symbol;Acc:29408]
ENSSSCG00000003458	EFHD2	6	69032927	69049580	EF-hand domain family, member D2 [Source:HGNC Symbol;Acc:28670]
ENSSSCG00000027215	CTRC	6	69055983	69062605	chymotrypsin C (caldecrin) [Source:HGNC Symbol;Acc:2523]
ENSSSCG00000003459	CELA2A	6	69072038	69088197	Sus scrofa chymotrypsin-like elastase family, member 2A (CELA2A), mRNA. [Source:RefSeq mRNA;Acc:NM_214109]
ENSSSCG00000003460	CASP9	6	69087122	69111670	caspase 9, apoptosis-related cysteine peptidase [Source:HGNC Symbol;Acc:1511]
ENSSSCG00000003461	RSC1A1	6	69134874	69136745	regulatory solute carrier protein, family 1, member 1 [Source:HGNC Symbol;Acc:10458]
ENSSSCG00000003798	SERBP1	6	134068990	134081998	SERPINE1 mRNA binding protein 1 [Source:HGNC Symbol;Acc:17860]
ENSSSCG00000003799	IL12RB2	6	134096226	134161817	Sus scrofa interleukin 12 receptor, beta 2 (IL12RB2), mRNA. [Source:RefSeq mRNA;Acc:NM_214097]
ENSSSCG00000003800		6	134197114	134197933
ENSSSCG00000003801	IL23R	6	134219683	134283657	interleukin 23 receptor [Source:HGNC Symbol;Acc:19100]
ENSSSCG00000003802	SLC35D1	6	134374824	134382782	solute carrier family 35 (UDP-GlcA/UDP-GalNAc transporter), member D1 [Source:HGNC Symbol;Acc:20800]
ENSSSCG00000003803	C1orf141	6	134410380	134464826	chromosome 1 open reading frame 141 [Source:HGNC Symbol;Acc:32044]
ENSSSCG00000030423		6	134486591	134497982	Uncharacterized protein [Source:UniProtKB/TrEMBL;Acc:I3L5J1]
ENSSSCG00000023741		6	134537789	134545301
ENSSSCG00000003805	PDE4B	6	134870923	134913618	Sus scrofa phosphodiesterase 4B, cAMP-specific (PDE4B), transcript variant 2, mRNA. [Source:RefSeq mRNA;Acc:NM_001130018]
ENSSSCG00000003806	LEPROT	6	135379661	135387507	leptin receptor overlapping transcript [Source:HGNC Symbol;Acc:29477]
ENSSSCG00000003807	DNAJC6	6	135397188	135560153	DnaJ (Hsp40) homolog, subfamily C, member 6 [Source:HGNC Symbol;Acc:15469]
ENSSSCG00000003808	AK3L1	6	135587479	135663171	Sus scrofa adenylate kinase 3-like 1 (AK3L1), nuclear gene encoding mitochondrial protein, mRNA. [Source:RefSeq mRNA;Acc:NM_001044597]
ENSSSCG00000018551	5S_rRNA	6	135686780	135686910	5S ribosomal RNA [Source:RFAM;Acc:RF00001]
ENSSSCG00000019990	ssc-mir-101-2	6	135736114	135736196	ssc-mir-101-2 [Source:miRBase;Acc:MI0010679]
ENSSSCG00000019115		6	135812759	135812840
ENSSSCG00000003809	JAK1	6	135899356	135917892	Janus kinase 1 [Source:HGNC Symbol;Acc:6190]
ENSSSCG00000025672	RAVER2	6	135984034	136062365	ribonucleoprotein, PTB-binding 2 [Source:HGNC Symbol;Acc:25577]
ENSSSCG00000004829	CACHD1	6	136116938	136181931	cache domain containing 1 [Source:HGNC Symbol;Acc:29314]
ENSSSCG00000010805		10	2258881	2274919	Uncharacterized protein [Source:UniProtKB/TrEMBL;Acc:F1SAA5]
ENSSSCG00000010801		10	2279195	2304949	Uncharacterized protein [Source:UniProtKB/TrEMBL;Acc:F1SAB0]
ENSSSCG00000010800	B3GALT2	10	2306958	2308226	UDP-Gal:betaGlcNAc beta 1,3-galactosyltransferase, polypeptide 2 [Source:HGNC Symbol;Acc:917]
ENSSSCG00000010802		10	2342748	2413848	Sus scrofa ubiquitin carboxyl-terminal hydrolase L5 (UCHL5), mRNA. [Source:RefSeq mRNA;Acc:NM_001123210]
ENSSSCG00000010806	RGS2	10	2543423	2546894	Sus scrofa regulator of G-protein signaling 2, 24kDa (RGS2), mRNA. [Source:RefSeq mRNA;Acc:NM_001044600]
ENSSSCG00000022427	RGS1	10	2731389	2735645	regulator of G-protein signaling 1 [Source:HGNC Symbol;Acc:9991]
ENSSSCG00000030244	U6	10	2748780	2748872	U6 spliceosomal RNA [Source:RFAM;Acc:RF00026]
ENSSSCG00000010807	RGS21	10	2929299	2949876	regulator of G-protein signaling 21 [Source:HGNC Symbol;Acc:26839]
ENSSSCG00000028273	SNORA70	10	3070987	3071119	Small nucleolar RNA SNORA70 [Source:RFAM;Acc:RF00156]
ENSSSCG00000022436	SNORA70	10	3253010	3253142	Small nucleolar RNA SNORA70 [Source:RFAM;Acc:RF00156]
ENSSSCG00000010808	RGS18	10	3286932	3305931	regulator of G-protein signaling 18 [Source:HGNC Symbol;Acc:14261]
ENSSSCG00000010863	AHCTF1	10	17369650	17441349	AT hook containing transcription factor 1 [Source:HGNC Symbol;Acc:24618]
ENSSSCG00000020324	SNORD112	10	17464493	17464563	Small nucleolar RNA SNORD112 [Source:RFAM;Acc:RF01169]
ENSSSCG00000010866		10	17523961	17571929	Sus scrofa saccharopine dehydrogenase (putative) (SCCPDH), mRNA. [Source:RefSeq mRNA;Acc:NM_001244389]
ENSSSCG00000010865	EXO1	10	17632831	17672882	exonuclease 1 [Source:HGNC Symbol;Acc:3511]
ENSSSCG00000010870	MAP1LC3C	10	17687700	17693434	microtubule-associated protein 1 light chain 3 gamma [Source:HGNC Symbol;Acc:13353]
ENSSSCG00000010868		10	17717266	17718576	Uncharacterized protein [Source:UniProtKB/TrEMBL;Acc:F1S8N9]
ENSSSCG00000021132		10	17749316	17755257	Uncharacterized protein [Source:UniProtKB/TrEMBL;Acc:I3L6B1]
ENSSSCG00000010869	PLD5	10	17757898	17841813	phospholipase D family, member 5 [Source:HGNC Symbol;Acc:26879]
ENSSSCG00000010872	AKT3	10	17966066	18268833	Uncharacterized protein [Source:UniProtKB/TrEMBL;Acc:F1S8M5]
ENSSSCG00000028096		10	18268773	18473911	Uncharacterized protein [Source:UniProtKB/TrEMBL;Acc:I3L6U7]
ENSSSCG00000021931		10	18433674	18433753
ENSSSCG00000023278		10	18525259	18599966	Uncharacterized protein [Source:UniProtKB/TrEMBL;Acc:I3LDW0]
ENSSSCG00000025677		10	18605473	18605552
ENSSSCG00000010871		10	18607442	18681061	Uncharacterized protein [Source:UniProtKB/TrEMBL;Acc:F1S8N4]
ENSSSCG00000030502		10	18692867	18755478	Uncharacterized protein [Source:UniProtKB/TrEMBL;Acc:I3LU72]
ENSSSCG00000030070	ZNF238	10	19356002	19357570	Uncharacterized protein [Source:UniProtKB/TrEMBL;Acc:I3L9V0]
ENSSSCG00000010874		10	19583685	19606684	adenylosuccinate synthetase isozyme 2 [Source:RefSeq peptide;Acc:NP_001090977]
ENSSSCG00000010873	C1orf100	10	19619100	19631068	chromosome 1 open reading frame 100 [Source:HGNC Symbol;Acc:30435]
ENSSSCG00000010876	DESI2	10	19696107	19747165	Sus scrofa PPPDE peptidase domain containing 1 (PPPDE1), mRNA. [Source:RefSeq mRNA;Acc:NM_001097419]
ENSSSCG00000019316	5S_rRNA	10	19824877	19824995	5S ribosomal RNA [Source:RFAM;Acc:RF00001]
ENSSSCG00000030220		10	19853364	19865960	Adenylosuccinate synthetase [Source:UniProtKB/TrEMBL;Acc:I3LDE2]
ENSSSCG00000010877	HNRNPU	10	19918406	19928777	heterogeneous nuclear ribonucleoprotein U (scaffold attachment factor A) [Source:HGNC Symbol;Acc:5048]
ENSSSCG00000010878	EFCAB2	10	20040917	20137124	EF-hand calcium binding domain 2 [Source:HGNC Symbol;Acc:28166]
ENSSSCG00000022949		13	214134927	214142596	Uncharacterized protein [Source:UniProtKB/TrEMBL;Acc:I3LAE2]
ENSSSCG00000012074	BACE2	13	214758853	214845181	beta-site APP-cleaving enzyme 2 [Source:HGNC Symbol;Acc:934]
ENSSSCG00000030285		13	214947225	214963754	Uncharacterized protein [Source:UniProtKB/TrEMBL;Acc:F1SG68]
ENSSSCG00000024336	TMPRSS2	13	214974391	214983055	Uncharacterized protein [Source:UniProtKB/TrEMBL;Acc:I3LBF8]
ENSSSCG00000012077	MX1	13	214988891	215011264	Sus scrofa myxovirus (influenza virus) resistance 1, interferon-inducible protein p78 (mouse) (MX1), mRNA. [Source:RefSeq mRNA;Acc:NM_214061]
ENSSSCG00000012076	MX2	13	215028064	215059085	interferon-induced GTP-binding protein Mx2 [Source:RefSeq peptide;Acc:NP_001090885]
ENSSSCG00000012075	FAM3B	13	215061946	215072421	Uncharacterized protein [Source:UniProtKB/TrEMBL;Acc:F1SG67]
ENSSSCG00000012078		13	215141470	215159686
ENSSSCG00000012082		13	215345058	215346952	Uncharacterized protein [Source:UniProtKB/TrEMBL;Acc:F1SG50]
ENSSSCG00000012083	RIPK4	13	215452667	215478472	receptor-interacting serine-threonine kinase 4 [Source:HGNC Symbol;Acc:496]
ENSSSCG00000012084	PRDM15	13	215498995	215544157	PR domain containing 15 [Source:HGNC Symbol;Acc:13999]
ENSSSCG00000025821	C2CD2	13	215572917	215639734	C2 calcium-dependent domain containing 2 [Source:HGNC Symbol;Acc:1266]
ENSSSCG00000027786	ZBTB21	13	215675712	215688081	zinc finger and BTB domain containing 21 [Source:HGNC Symbol;Acc:13083]
ENSSSCG00000022290	UMODL1	13	215760711	215826897	uromodulin-like 1 [Source:HGNC Symbol;Acc:12560]
ENSSSCG00000027745	ABCG1	13	215898402	215958339	ATP-binding cassette, sub-family G (WHITE), member 1 [Source:HGNC Symbol;Acc:73]
ENSSSCG00000030471		16	17708347	17708427
ENSSSCG00000016806	CDH6	16	18351301	18479581	cadherin 6, type 2, K-cadherin (fetal kidney) [Source:HGNC Symbol;Acc:1765]
ENSSSCG00000016809	DROSHA	16	18544603	18667159	drosha, ribonuclease type III [Source:HGNC Symbol;Acc:17904]
ENSSSCG00000016808	C5orf22	16	18667261	18678721	chromosome 5 open reading frame 22 [Source:HGNC Symbol;Acc:25639]
