# Supplementary material for: A genome-wide association analysis for porcine serum lipid traits reveals the existence of age-specific genetic determinants
Source: BMC Genomics. 2014 Sep 4;15(1):758. doi: 10.1186/1471-2164-15-758 (PMC4164741; doi:10.1186/1471-2164-15-758)
Supplement: Supplementary file 6 — Additional file 6: Table S5: Genes mapping to TARs identified with PLINK. (XLS 2 MB) [file 12864_2013_6435_MOESM6_ESM.xls]

## Sheet: Sheet1
Additional file 6: Table S5. Genes mapping to TAR identified with PLINK.
Ensembl Gene ID	Associated Gene Name	Chromosome Name	Gene Start (bp)	Gene End (bp)	Description
ENSSSCG00000005698	NCS1	1	304186077	304192568	neuronal calcium sensor 1 [Source:HGNC Symbol;Acc:3953]
ENSSSCG00000005699	HMCN2	1	304346787	304445413	hemicentin 2 [Source:HGNC Symbol;Acc:21293]
ENSSSCG00000005701	ASS1	1	304454129	304508998	argininosuccinate synthase 1 [Source:HGNC Symbol;Acc:758]
ENSSSCG00000005702	FUBP3	1	304575334	304625560	far upstream element (FUSE) binding protein 3 [Source:HGNC Symbol;Acc:4005]
ENSSSCG00000005703	PRDM12	1	304646521	304662114	PR domain containing 12 [Source:HGNC Symbol;Acc:13997]
ENSSSCG00000005704	EXOSC2	1	304671176	304679921	exosome component 2 [Source:HGNC Symbol;Acc:17097]
ENSSSCG00000005706	ABL1	1	304685889	304829672	c-abl oncogene 1, non-receptor tyrosine kinase [Source:HGNC Symbol;Acc:76]
ENSSSCG00000005705	QRFP	1	304834824	304835228	pyroglutamylated RFamide peptide [Source:HGNC Symbol;Acc:29982]
ENSSSCG00000005707	FIBCD1	1	304844674	304879017	fibrinogen C domain containing 1 [Source:HGNC Symbol;Acc:25922]
ENSSSCG00000005710	LAMC3	1	304979408	305098340	laminin, gamma 3 [Source:HGNC Symbol;Acc:6494]
ENSSSCG00000005711	NUP214	1	305131025	305241772	nucleoporin 214kDa [Source:HGNC Symbol;Acc:8064]
ENSSSCG00000005315	CA9	1	264119361	264126033	carbonic anhydrase IX [Source:HGNC Symbol;Acc:1383]
ENSSSCG00000005316	TPM2	1	264127281	264134736	Sus scrofa tropomyosin 2 (beta) (TPM2), mRNA. [Source:RefSeq mRNA;Acc:NM_001129947]
ENSSSCG00000005317	TLN1	1	264141075	264169348	talin 1 [Source:HGNC Symbol;Acc:11845]
ENSSSCG00000005318	CREB3	1	264176184	264181561	cAMP responsive element binding protein 3 [Source:HGNC Symbol;Acc:2347]
ENSSSCG00000005319	GBA2	1	264181740	264192901	glucosidase, beta (bile acid) 2 [Source:HGNC Symbol;Acc:18986]
ENSSSCG00000005320	RGP1	1	264193937	264199793	RGP1 retrograde golgi transport homolog (S. cerevisiae) [Source:HGNC Symbol;Acc:21965]
ENSSSCG00000005322	NPR2	1	264233932	264254250	natriuretic peptide receptor B/guanylate cyclase B (atrionatriuretic peptide receptor B) [Source:HGNC Symbol;Acc:7944]
ENSSSCG00000025842	SPAG8	1	264254663	264256527	sperm associated antigen 8 [Source:HGNC Symbol;Acc:14105]
ENSSSCG00000005323	HINT2	1	264257330	264259459	histidine triad nucleotide binding protein 2 [Source:HGNC Symbol;Acc:18344]
ENSSSCG00000005324	FAM221B	1	264264300	264272975	family with sequence similarity 221, member B [Source:HGNC Symbol;Acc:30762]
ENSSSCG00000005325	TMEM8B	1	264281528	264309436	transmembrane protein 8B [Source:HGNC Symbol;Acc:21427]
ENSSSCG00000005326		1	264311329	264312273	Uncharacterized protein [Source:UniProtKB/TrEMBL;Acc:F1STA9]
ENSSSCG00000005328		1	264319125	264322293	Uncharacterized protein [Source:UniProtKB/TrEMBL;Acc:F1STA8]
ENSSSCG00000005329		1	264428756	264430267	Uncharacterized protein [Source:UniProtKB/TrEMBL;Acc:F1STA7]
ENSSSCG00000029631		1	264437427	264438383	Uncharacterized protein [Source:UniProtKB/TrEMBL;Acc:F1STA6]
ENSSSCG00000022972		1	264458736	264459695	Uncharacterized protein [Source:UniProtKB/TrEMBL;Acc:F1STA5]
ENSSSCG00000028577		1	264472114	264473073	Uncharacterized protein [Source:UniProtKB/TrEMBL;Acc:F1STA0]
ENSSSCG00000025193	OR2S2	1	264490068	264491027	olfactory receptor, family 2, subfamily S, member 2 [Source:HGNC Symbol;Acc:8276]
ENSSSCG00000029987		1	264563155	264564111	Uncharacterized protein [Source:UniProtKB/TrEMBL;Acc:I3LT43]
ENSSSCG00000021758		1	264584040	264584999	Uncharacterized protein [Source:UniProtKB/TrEMBL;Acc:F1STA2]
ENSSSCG00000005335		1	264603517	264604473	Uncharacterized protein [Source:UniProtKB/TrEMBL;Acc:F1STA1]
ENSSSCG00000005340	CCIN	1	264620294	264622060	calicin [Source:HGNC Symbol;Acc:1568]
ENSSSCG00000005339		1	264626894	264651249	Uncharacterized protein [Source:UniProtKB/TrEMBL;Acc:F1ST88]
ENSSSCG00000005338	RECK	1	264672809	264734347	reversion-inducing-cysteine-rich protein with kazal motifs [Source:HGNC Symbol;Acc:11345]
ENSSSCG00000028399		1	264841459	264855917	Uncharacterized protein [Source:UniProtKB/TrEMBL;Acc:I3LRZ5]
ENSSSCG00000005343	RNF38	1	264874645	264971644	ring finger protein 38 [Source:HGNC Symbol;Acc:18052]
ENSSSCG00000005344	MELK	1	265175024	265288283	maternal embryonic leucine zipper kinase [Source:HGNC Symbol;Acc:16870]
ENSSSCG00000004133	FUCA2	1	24129147	24151404	fucosidase, alpha-L- 2, plasma [Source:HGNC Symbol;Acc:4008]
ENSSSCG00000005345	PAX5	1	265438442	265622096	paired box 5 [Source:HGNC Symbol;Acc:8619]
ENSSSCG00000005346	ZCCHC7	1	265851531	266021320	zinc finger, CCHC domain containing 7 [Source:HGNC Symbol;Acc:26209]
ENSSSCG00000005349	GRHPR	1	266090937	266101840	glyoxylate reductase/hydroxypyruvate reductase [Source:HGNC Symbol;Acc:4570]
ENSSSCG00000005347	POLR1E	1	266104601	266125742	polymerase (RNA) I polypeptide E, 53kDa [Source:HGNC Symbol;Acc:17631]
ENSSSCG00000004134	PEX3	1	24154149	24188814	peroxisomal biogenesis factor 3 [Source:HGNC Symbol;Acc:8858]
ENSSSCG00000005350		1	266170974	266266431	Uncharacterized protein [Source:UniProtKB/TrEMBL;Acc:F1ST72]
ENSSSCG00000005352	FRMPD1	1	266336186	266446793	FERM and PDZ domain containing 1 [Source:HGNC Symbol;Acc:29159]
ENSSSCG00000005353		1	266410717	266411231	Uncharacterized protein [Source:UniProtKB/TrEMBL;Acc:F1ST69]
ENSSSCG00000005354	TRMT10B	1	266451029	266473058	tRNA methyltransferase 10 homolog B (S. cerevisiae) [Source:HGNC Symbol;Acc:26454]
ENSSSCG00000005355	EXOSC3	1	266469327	266476171	exosome component 3 [Source:HGNC Symbol;Acc:17944]
ENSSSCG00000005356	DCAF10	1	266502565	266612327	DDB1 and CUL4 associated factor 10 [Source:HGNC Symbol;Acc:23686]
ENSSSCG00000005358	SHB	1	266638427	266670705	Src homology 2 domain containing adaptor protein B [Source:HGNC Symbol;Acc:10838]
ENSSSCG00000005361	ALDH1B1	1	267166211	267167764	aldehyde dehydrogenase 1 family, member B1 [Source:HGNC Symbol;Acc:407]
ENSSSCG00000005360	IGFBPL1	1	267175371	267190286	insulin-like growth factor binding protein-like 1 [Source:HGNC Symbol;Acc:20081]
ENSSSCG00000005362		1	267206077	267222456	Uncharacterized protein [Source:UniProtKB/TrEMBL;Acc:F1ST53]
ENSSSCG00000025655	CCDC180	1	267252681	267327315	coiled-coil domain containing 180 [Source:HGNC Symbol;Acc:29303]
ENSSSCG00000004135	ADAT2	1	24188821	24213491	adenosine deaminase, tRNA-specific 2 [Source:HGNC Symbol;Acc:21172]
ENSSSCG00000005364	TDRD7	1	267342110	267425086	tudor domain containing 7 [Source:HGNC Symbol;Acc:30831]
ENSSSCG00000029895		1	267513193	267522631
ENSSSCG00000005367	TSTD2	1	267521880	267549770	thiosulfate sulfurtransferase (rhodanese)-like domain containing 2 [Source:HGNC Symbol;Acc:30087]
ENSSSCG00000004151		1	29179676	29180134
ENSSSCG00000023010	TMOD1	1	267545296	267646882	Uncharacterized protein [Source:UniProtKB/TrEMBL;Acc:I3LJ88]
ENSSSCG00000005366	NCBP1	1	267580548	267658539	nuclear cap binding protein subunit 1, 80kDa [Source:HGNC Symbol;Acc:7658]
ENSSSCG00000022780	UGCG	1	283440944	283479545	UDP-glucose ceramide glucosyltransferase; Uncharacterized protein [Source:UniProtKB/TrEMBL;Acc:I3LPG3]
ENSSSCG00000004136	AIG1	1	24300316	24415793	androgen-induced 1 [Source:HGNC Symbol;Acc:21607]
ENSSSCG00000004137		1	24860641	24860769	Uncharacterized protein [Source:UniProtKB/TrEMBL;Acc:F1S711]
ENSSSCG00000005368	XPA	1	267660924	267694870	xeroderma pigmentosum, complementation group A [Source:HGNC Symbol;Acc:12814]
ENSSSCG00000005369	FOXE1	1	267835360	267836481	forkhead box E1 (thyroid transcription factor 2) [Source:HGNC Symbol;Acc:3806]
ENSSSCG00000005370	C9orf156	1	267875444	267886719	chromosome 9 open reading frame 156 [Source:HGNC Symbol;Acc:30967]
ENSSSCG00000005371	HEMGN	1	267908093	267913331	hemogen [Source:HGNC Symbol;Acc:17509]
ENSSSCG00000005465	SUSD1	1	283606227	283742651	sushi domain containing 1 [Source:HGNC Symbol;Acc:25413]
ENSSSCG00000005372	ANP32B	1	268013289	268037409	acidic (leucine-rich) nuclear phosphoprotein 32 family, member B [Source:HGNC Symbol;Acc:16677]
ENSSSCG00000005466	ROD1	1	283777345	283841882	Sus scrofa ROD1 regulator of differentiation 1 (S. pombe) (ROD1), mRNA. [Source:RefSeq mRNA;Acc:NM_001077215]
ENSSSCG00000005373	NANS	1	268051416	268082286	N-acetylneuraminic acid synthase [Source:HGNC Symbol;Acc:19237]
ENSSSCG00000005467	HSDL2	1	283908773	283976617	hydroxysteroid dehydrogenase like 2 [Source:HGNC Symbol;Acc:18572]
ENSSSCG00000005374	TRIM14	1	268088218	268114635	tripartite motif containing 14 [Source:HGNC Symbol;Acc:16283]
ENSSSCG00000005469	KIAA1958	1	283985016	284161849	KIAA1958 [Source:HGNC Symbol;Acc:23427]
ENSSSCG00000026194	INIP	1	284184364	284203430	INTS3 and NABP interacting protein [Source:HGNC Symbol;Acc:24994]
ENSSSCG00000005471	SNX30	1	284234458	284358731	sorting nexin family member 30 [Source:HGNC Symbol;Acc:23685]
ENSSSCG00000005375	CORO2A	1	268116978	268171934	coronin, actin binding protein, 2A [Source:HGNC Symbol;Acc:2255]
ENSSSCG00000004138	HIVEP2	1	24926110	24957597	Uncharacterized protein [Source:UniProtKB/TrEMBL;Acc:F1S700]
ENSSSCG00000004139	GPR126	1	25290207	25409275	G protein-coupled receptor 126 [Source:HGNC Symbol;Acc:13841]
ENSSSCG00000005472	SLC46A2	1	284368642	284379226	solute carrier family 46, member 2 [Source:HGNC Symbol;Acc:16055]
ENSSSCG00000005376	TBC1D2	1	268175610	268218193	TBC1 domain family, member 2 [Source:HGNC Symbol;Acc:18026]
ENSSSCG00000005473		1	284427644	284428084	Uncharacterized protein [Source:UniProtKB/TrEMBL;Acc:F1SNA3]
ENSSSCG00000005474		1	284447110	284451960	Sus scrofa salivary lipocalin (SAL1), mRNA. [Source:RefSeq mRNA;Acc:NM_213814]
ENSSSCG00000004140	VTA1	1	25508757	25540362	vesicle (multivesicular body) trafficking 1 [Source:HGNC Symbol;Acc:20954]
ENSSSCG00000005475	ZFP37	1	284520493	284538894	ZFP37 zinc finger protein [Source:HGNC Symbol;Acc:12863]
ENSSSCG00000023714	SLC31A2	1	284589320	284600766	solute carrier family 31 (copper transporter), member 2 [Source:HGNC Symbol;Acc:11017]
ENSSSCG00000005477		1	284601552	284640254	Peptidyl-prolyl cis-trans isomerase [Source:UniProtKB/TrEMBL;Acc:F1SN89]
ENSSSCG00000027558		1	268275196	268370796	Uncharacterized protein [Source:UniProtKB/TrEMBL;Acc:I3L6R6]
ENSSSCG00000005377		1	268374986	268740816	Uncharacterized protein [Source:UniProtKB/TrEMBL;Acc:F1SSF1]
ENSSSCG00000026510		1	268484341	268491508	Uncharacterized protein [Source:UniProtKB/TrEMBL;Acc:I3LET3]
ENSSSCG00000005378	ANKS6	1	268772801	268829477	ankyrin repeat and sterile alpha motif domain containing 6 [Source:HGNC Symbol;Acc:26724]
ENSSSCG00000004141	NMBR	1	25808851	25823914	Sus scrofa neuromedin B receptor (NMBR), mRNA. [Source:RefSeq mRNA;Acc:NM_001128489]
ENSSSCG00000005379	GALNT12	1	268840563	268881630	UDP-N-acetyl-alpha-D-galactosamine:polypeptide N-acetylgalactosaminyltransferase 12 (GalNAc-T12) [Source:HGNC Symbol;Acc:19877]
ENSSSCG00000028992		1	284642844	284644552	Uncharacterized protein [Source:UniProtKB/TrEMBL;Acc:I3LR16]
ENSSSCG00000024123	CDC26	1	284648637	284660107	cell division cycle 26 [Source:HGNC Symbol;Acc:17839]
ENSSSCG00000024648	PRPF4	1	284659951	284677112	pre-mRNA processing factor 4 [Source:HGNC Symbol;Acc:17349]
ENSSSCG00000029421		1	268964060	268973843	Uncharacterized protein [Source:UniProtKB/TrEMBL;Acc:I3LN25]
ENSSSCG00000027204		1	269000348	269007038	Uncharacterized protein [Source:UniProtKB/TrEMBL;Acc:I3LNY7]
ENSSSCG00000005381		1	269014797	269023294	Uncharacterized protein [Source:UniProtKB/TrEMBL;Acc:F1SSE7]
ENSSSCG00000005380		1	269048171	269072184	Uncharacterized protein [Source:UniProtKB/TrEMBL;Acc:F1SSE8]
ENSSSCG00000005382	TGFBR1	1	269089548	269149052	Sus scrofa transforming growth factor, beta receptor 1 (TGFBR1), mRNA. [Source:RefSeq mRNA;Acc:NM_001038639]
ENSSSCG00000027688	RNF183	1	284680662	284682553	ring finger protein 183 [Source:HGNC Symbol;Acc:28721]
ENSSSCG00000020987	WDR31	1	284700421	284711141	WD repeat domain 31 [Source:HGNC Symbol;Acc:21421]
ENSSSCG00000005383	ALG2	1	269209809	269216617	ALG2, alpha-1,3/1,6-mannosyltransferase [Source:HGNC Symbol;Acc:23159]
ENSSSCG00000005384	SEC61B	1	269216031	269222678	Sec61 beta subunit [Source:HGNC Symbol;Acc:16993]
ENSSSCG00000029221		1	284727821	284751025	Sus scrofa high-affinity copper uptake protein (CTR1), mRNA. [Source:RefSeq mRNA;Acc:NM_214100]
ENSSSCG00000005385	NOR-1	1	269817145	269852707	Sus scrofa neuron-derived orphan receptor-1 alfa (NOR-1), mRNA. [Source:RefSeq mRNA;Acc:NM_214247]
ENSSSCG00000021173	BSPRY	1	284757652	284772840	B-box and SPRY domain containing [Source:HGNC Symbol;Acc:18232]
ENSSSCG00000005478	POLE3	1	284828751	284831550	polymerase (DNA directed), epsilon 3, accessory subunit [Source:HGNC Symbol;Acc:13546]
ENSSSCG00000005386	STX17	1	269898456	270003564	syntaxin 17 [Source:HGNC Symbol;Acc:11432]
ENSSSCG00000005479	C9orf43	1	284834363	284852129	chromosome 9 open reading frame 43 [Source:HGNC Symbol;Acc:23570]
ENSSSCG00000004142	CITED2	1	28295773	28296594	Cbp/p300-interacting transactivator, with Glu/Asp-rich carboxy-terminal domain, 2 [Source:HGNC Symbol;Acc:1987]
ENSSSCG00000005387	ERP44	1	270074279	270143851	endoplasmic reticulum protein 44 [Source:HGNC Symbol;Acc:18311]
ENSSSCG00000005388	INVS	1	270188253	270408601	inversin [Source:HGNC Symbol;Acc:17870]
ENSSSCG00000005480		1	284871911	284991153	Uncharacterized protein [Source:UniProtKB/TrEMBL;Acc:F1SN86]
ENSSSCG00000005389	TEX10	1	270442973	270480544	testis expressed 10 [Source:HGNC Symbol;Acc:25988]
ENSSSCG00000005481	RGS3	1	284993315	284997004	regulator of G-protein signaling 3 [Source:HGNC Symbol;Acc:9999]
ENSSSCG00000005390	MSANTD3	1	270529121	270554397	Myb/SANT-like DNA-binding domain containing 3 [Source:HGNC Symbol;Acc:23370]
ENSSSCG00000005391		1	270575098	270669977	Uncharacterized protein [Source:UniProtKB/TrEMBL;Acc:F1SSC8]
ENSSSCG00000005392	MURC	1	270818334	270818768	muscle-related coiled-coil protein [Source:HGNC Symbol;Acc:33742]
ENSSSCG00000005393		1	271473334	271523248	Uncharacterized protein [Source:UniProtKB/TrEMBL;Acc:F1SSC6]
ENSSSCG00000005398	BAAT	1	271586834	271591395	bile acid CoA: amino acid N-acyltransferase (glycine N-choloyltransferase) [Source:HGNC Symbol;Acc:932]
ENSSSCG00000005396		1	271617978	271620272	Uncharacterized protein [Source:UniProtKB/TrEMBL;Acc:F1SSB3]
ENSSSCG00000027974	MRPL50	1	271654112	271660594	mitochondrial ribosomal protein L50 [Source:HGNC Symbol;Acc:16654]
ENSSSCG00000005395		1	271709170	271710365	Uncharacterized protein [Source:UniProtKB/TrEMBL;Acc:F1SSB4]
ENSSSCG00000028757	ZNF189	1	271716210	271717931	zinc finger protein 189 [Source:HGNC Symbol;Acc:12980]
ENSSSCG00000005394	ALDOB	1	271726903	271735567	Fructose-bisphosphate aldolase [Source:UniProtKB/TrEMBL;Acc:F1SSB5]
ENSSSCG00000029687		1	271787028	271803624
ENSSSCG00000005399	RNF20	1	271840903	271868913	ring finger protein 20, E3 ubiquitin protein ligase [Source:HGNC Symbol;Acc:10062]
ENSSSCG00000005400	GRIN3A	1	271878065	272030735	glutamate receptor, ionotropic, N-methyl-D-aspartate 3A [Source:HGNC Symbol;Acc:16767]
ENSSSCG00000004143	TXLNB	1	28370898	28423000	taxilin beta [Source:HGNC Symbol;Acc:21617]
ENSSSCG00000004144	HECA	1	28516798	28531132	headcase homolog (Drosophila) [Source:HGNC Symbol;Acc:21041]
ENSSSCG00000004145	ABRACL	1	28570438	28585823	ABRA C-terminal like [Source:HGNC Symbol;Acc:21230]
ENSSSCG00000004146	REPS1	1	28642044	28700509	RALBP1 associated Eps domain containing 1 [Source:HGNC Symbol;Acc:15578]
ENSSSCG00000004147	ECT2L	1	28702732	28766662	epithelial cell transforming sequence 2 oncogene-like [Source:HGNC Symbol;Acc:21118]
ENSSSCG00000004148	CCDC28A	1	28782260	28798850	coiled-coil domain containing 28A [Source:HGNC Symbol;Acc:21098]
ENSSSCG00000004149	NHSL1	1	28871320	29126558	NHS-like 1 [Source:HGNC Symbol;Acc:21021]
ENSSSCG00000004150	HEBP2	1	29141326	29149072	heme binding protein 2 [Source:HGNC Symbol;Acc:15716]
ENSSSCG00000004154	TNFAIP3	1	29825730	29841626	tumor necrosis factor, alpha-induced protein 3 [Source:HGNC Symbol;Acc:11896]
ENSSSCG00000004155	OLIG3	1	30151022	30151840	oligodendrocyte transcription factor 3 [Source:HGNC Symbol;Acc:18003]
ENSSSCG00000004156	IFNGR1	1	30388405	30408868	interferon gamma receptor 1 [Source:HGNC Symbol;Acc:5439]
ENSSSCG00000004158	IL22RA2	1	30464342	30484047	interleukin 22 receptor, alpha 2 [Source:HGNC Symbol;Acc:14901]
ENSSSCG00000004157	IL20RA	1	30531068	30561798	interleukin 20 receptor, alpha [Source:HGNC Symbol;Acc:6003]
ENSSSCG00000004159	SLC35D3	1	30637620	30639787	solute carrier family 35, member D3 [Source:HGNC Symbol;Acc:15621]
ENSSSCG00000004160	PEX7	1	30684874	30769723	peroxisomal biogenesis factor 7 [Source:HGNC Symbol;Acc:8860]
ENSSSCG00000021348		1	10552432	10554976	Uncharacterized protein [Source:UniProtKB/TrEMBL;Acc:I3LNT9]
ENSSSCG00000029686		1	10660098	10662609	Uncharacterized protein [Source:UniProtKB/TrEMBL;Acc:I3LEX5]
ENSSSCG00000022710		1	10697918	10817553	Uncharacterized protein [Source:UniProtKB/TrEMBL;Acc:I3LAJ0]
ENSSSCG00000023471		1	10880705	10886367	Uncharacterized protein [Source:UniProtKB/TrEMBL;Acc:I3LG97]
ENSSSCG00000024019	GTF2H5	1	10901020	10907391	general transcription factor IIH, polypeptide 5 [Source:HGNC Symbol;Acc:21157]
ENSSSCG00000012314		1	10907462	10971380	Uncharacterized protein [Source:UniProtKB/TrEMBL;Acc:F1RUK2]
ENSSSCG00000021649		1	11005328	11054173	Uncharacterized protein [Source:UniProtKB/TrEMBL;Acc:I3LMY3]
ENSSSCG00000005498	PAPPA	1	287904367	288136642	Uncharacterized protein [Source:UniProtKB/TrEMBL;Acc:F1SMI4]
ENSSSCG00000012315		1	11137154	11204971	Uncharacterized protein [Source:UniProtKB/TrEMBL;Acc:F1RUK1]
ENSSSCG00000030535	SNX9	1	11253580	11319029	sorting nexin 9 [Source:HGNC Symbol;Acc:14973]
ENSSSCG00000024528	ZDHHC14	1	11472726	11548299	zinc finger, DHHC-type containing 14 [Source:HGNC Symbol;Acc:20341]
ENSSSCG00000004063		1	11703720	11756311	Sus scrofa chromosome 6 open reading frame 35 (C1H6orf35), mRNA. [Source:RefSeq mRNA;Acc:NM_001185165]
ENSSSCG00000004064	ARID1B	1	11849147	11894228	AT rich interactive domain 1B (SWI1-like) [Source:HGNC Symbol;Acc:18040]
ENSSSCG00000024361	TFB1M	1	13558885	13624788	transcription factor B1, mitochondrial [Source:HGNC Symbol;Acc:17037]
ENSSSCG00000004067	CLDN20	1	13591952	13592611	Sus scrofa claudin 20 (CLDN20), mRNA. [Source:RefSeq mRNA;Acc:NM_001159777]
ENSSSCG00000004065	TIAM2	1	13622194	13709772	T-cell lymphoma invasion and metastasis 2 [Source:HGNC Symbol;Acc:11806]
ENSSSCG00000026474		1	13879769	13894917	Uncharacterized protein [Source:UniProtKB/TrEMBL;Acc:I3LFX3]
ENSSSCG00000004070	SCAF8	1	14015976	14166874	SR-related CTD-associated factor 8 [Source:HGNC Symbol;Acc:20959]
ENSSSCG00000004071		1	14406886	14451537	Uncharacterized protein [Source:UniProtKB/TrEMBL;Acc:F1SB22]
ENSSSCG00000026391		1	14466365	14467097	Uncharacterized protein [Source:UniProtKB/TrEMBL;Acc:I3L798]
ENSSSCG00000025154		1	14507765	14510244	Anoctamin [Source:UniProtKB/TrEMBL;Acc:I3LEV0]
ENSSSCG00000004072		1	14572710	14605560	Uncharacterized protein [Source:UniProtKB/TrEMBL;Acc:F1SAF5]
ENSSSCG00000005617	STXBP1	1	302057983	302090174	syntaxin binding protein 1 [Source:HGNC Symbol;Acc:11444]
ENSSSCG00000005618		1	302101845	302105493	Uncharacterized protein [Source:UniProtKB/TrEMBL;Acc:F1RS10]
ENSSSCG00000005615	PTRH1	1	302105646	302107569	peptidyl-tRNA hydrolase 1 homolog (S. cerevisiae) [Source:HGNC Symbol;Acc:27039]
ENSSSCG00000024597		1	302108514	302109397	Uncharacterized protein [Source:UniProtKB/TrEMBL;Acc:I3LHR7]
ENSSSCG00000005616		1	302119558	302120983	Uncharacterized protein [Source:UniProtKB/TrEMBL;Acc:F1RS12]
ENSSSCG00000005619	TOR2A	1	302126305	302128029	torsin family 2, member A [Source:HGNC Symbol;Acc:11996]
ENSSSCG00000005620	SH2D3C	1	302129555	302137873	SH2 domain containing 3C [Source:HGNC Symbol;Acc:16884]
ENSSSCG00000005621	CDK9	1	302142852	302207383	Sus scrofa cyclin-dependent kinase 9 (CDK9), mRNA. [Source:RefSeq mRNA;Acc:NM_001166044]
ENSSSCG00000005626	FPGS	1	302224597	302231230	folylpolyglutamate synthase [Source:HGNC Symbol;Acc:3824]
ENSSSCG00000005625	ENG	1	302232063	302266135	endoglin [Source:HGNC Symbol;Acc:3349]
ENSSSCG00000005627	AK1	1	302277902	302287920	Adenylate kinase isoenzyme 1 [Source:UniProtKB/Swiss-Prot;Acc:P00571]
ENSSSCG00000005623	ST6GALNAC6	1	302295186	302305930	ST6 (alpha-N-acetyl-neuraminyl-2,3-beta-galactosyl-1,3)-N-acetylgalactosaminide alpha-2,6-sialyltransferase 6 [Source:HGNC Symbol;Acc:23364]
ENSSSCG00000005628	ST6GALNAC2	1	302314206	302324802	Sus scrofa ST6 (alpha-N-acetyl-neuraminyl-2,3-beta-galactosyl-1, 3)-N-acetylgalactosaminide alpha-2,6-sialyltransferase 2 (ST6GALNAC2), mRNA. [Source:RefSeq mRNA;Acc:NM_213784]
ENSSSCG00000005629	PIP5KL1	1	302331796	302339311	phosphatidylinositol-4-phosphate 5-kinase-like 1 [Source:HGNC Symbol;Acc:28711]
ENSSSCG00000005632	DPM2	1	302342022	302345311	dolichyl-phosphate mannosyltransferase polypeptide 2, regulatory subunit [Source:HGNC Symbol;Acc:3006]
ENSSSCG00000005631	FAM102A	1	302349222	302386622	family with sequence similarity 102, member A [Source:HGNC Symbol;Acc:31419]
ENSSSCG00000005630	NAIF1	1	302448778	302452030	nuclear apoptosis inducing factor 1 [Source:HGNC Symbol;Acc:25446]
ENSSSCG00000005636	SLC25A25	1	302453222	302567491	Sus scrofa solute carrier family 25 (mitochondrial carrier; phosphate carrier), member 25 (SLC25A25), nuclear gene encoding mitochondrial protein, mRNA. [Source:RefSeq mRNA;Acc:NM_001164510]
ENSSSCG00000022655	PTGES2	1	302576514	302581314	prostaglandin E synthase 2 [Source:HGNC Symbol;Acc:17822]
ENSSSCG00000005638	LCN2	1	302600679	302605199	Sus scrofa lipocalin 2 (LCN2), mRNA. [Source:RefSeq mRNA;Acc:NM_001244410]
ENSSSCG00000022295	C9orf16	1	302606724	302610204	chromosome 9 open reading frame 16 [Source:HGNC Symbol;Acc:17823]
ENSSSCG00000005640	CIZ1	1	302611531	302631544	CDKN1A interacting zinc finger protein 1 [Source:HGNC Symbol;Acc:16744]
ENSSSCG00000005641	DNM1	1	302643446	302691985	dynamin 1 [Source:HGNC Symbol;Acc:2972]
ENSSSCG00000005643		1	302693900	302710538	Uncharacterized protein [Source:UniProtKB/TrEMBL;Acc:F1RRA0]
ENSSSCG00000005644	SWI5	1	302710779	302716875	SWI5 recombination repair homolog (yeast) [Source:HGNC Symbol;Acc:31412]
ENSSSCG00000005645		1	302736095	302814406	Uncharacterized protein [Source:UniProtKB/TrEMBL;Acc:F1RR98]
ENSSSCG00000005646		1	302746533	302759291	Ubiquinone biosynthesis protein COQ4 homolog, mitochondrial [Source:UniProtKB/TrEMBL;Acc:F1RR97]
ENSSSCG00000005648	SLC27A4	1	302764484	302779032	Uncharacterized protein [Source:UniProtKB/TrEMBL;Acc:F1RR85]
ENSSSCG00000005649	URM1	1	302788255	302805438	ubiquitin related modifier 1 [Source:HGNC Symbol;Acc:28378]
ENSSSCG00000005651	ODF2	1	302880019	302916932	outer dense fiber of sperm tails 2 [Source:HGNC Symbol;Acc:8114]
ENSSSCG00000005650	CERCAM	1	302890305	302898623	cerebral endothelial cell adhesion molecule [Source:HGNC Symbol;Acc:23723]
ENSSSCG00000005652	GLE1	1	302917898	302944879	GLE1 RNA export mediator [Source:HGNC Symbol;Acc:4315]
ENSSSCG00000005654	SPTAN1	1	302971843	303025990	Uncharacterized protein [Source:UniProtKB/TrEMBL;Acc:F1RR78]
ENSSSCG00000005655	WDR34	1	303025978	303054229	WD repeat domain 34 [Source:HGNC Symbol;Acc:28296]
ENSSSCG00000023734		1	283891425	283891505
ENSSSCG00000019015	5S_rRNA	1	12300421	12300539	5S ribosomal RNA [Source:RFAM;Acc:RF00001]
ENSSSCG00000019744	ssc-mir-199b	1	302681808	302681907	ssc-mir-199b [Source:miRBase;Acc:MI0008219]
ENSSSCG00000020231	U6	1	271802053	271802157	U6 spliceosomal RNA [Source:RFAM;Acc:RF00026]
ENSSSCG00000024183	U6	1	264451026	264451126	U6 spliceosomal RNA [Source:RFAM;Acc:RF00026]
ENSSSCG00000022511	U6	1	29173674	29173777	U6 spliceosomal RNA [Source:RFAM;Acc:RF00026]
ENSSSCG00000019510	U3	1	302817458	302817676	Small nucleolar RNA U3 [Source:RFAM;Acc:RF00012]
ENSSSCG00000024301	U6	1	28141203	28141309	U6 spliceosomal RNA [Source:RFAM;Acc:RF00026]
ENSSSCG00000020070	7SK	1	11450163	11450349	7SK RNA [Source:RFAM;Acc:RF00100]
ENSSSCG00000020185	U6	1	266161809	266161919	U6 spliceosomal RNA [Source:RFAM;Acc:RF00026]
ENSSSCG00000027037		1	302806847	302806943
ENSSSCG00000022037		1	302096168	302096282
ENSSSCG00000020208	U6	1	24094731	24094838	U6 spliceosomal RNA [Source:RFAM;Acc:RF00026]
ENSSSCG00000025337		1	266865137	266865195
ENSSSCG00000019160	5S_rRNA	1	271202635	271202745	5S ribosomal RNA [Source:RFAM;Acc:RF00001]
ENSSSCG00000019021		1	26578924	26579017
ENSSSCG00000029817		1	264518541	264518661
ENSSSCG00000019860	U6	1	265556060	265556161	U6 spliceosomal RNA [Source:RFAM;Acc:RF00026]
ENSSSCG00000020384	SNORA70	1	29129316	29129436	Small nucleolar RNA SNORA70 [Source:RFAM;Acc:RF00156]
ENSSSCG00000010973	RPP25L	10	36330148	36331804	ribonuclease P/MRP 25kDa subunit-like [Source:HGNC Symbol;Acc:19909]
ENSSSCG00000010974	CNTFR	10	36360344	36392574	ciliary neurotrophic factor receptor [Source:HGNC Symbol;Acc:2170]
ENSSSCG00000027428	ENHO	10	36432756	36433507	Sus scrofa energy homeostasis associated (ENHO), mRNA. [Source:RefSeq mRNA;Acc:NM_001164858]
ENSSSCG00000024185	DNAI1	10	36433865	36437149	dynein, axonemal, intermediate chain 1 [Source:HGNC Symbol;Acc:2954]
ENSSSCG00000010980	C9orf24	10	36589391	36604287	chromosome 9 open reading frame 24 [Source:HGNC Symbol;Acc:19919]
ENSSSCG00000010981	NUDT2	10	36618624	36654366	Sus scrofa nudix (nucleoside diphosphate linked moiety X)-type motif 2 (NUDT2), mRNA. [Source:RefSeq mRNA;Acc:NM_214309]
ENSSSCG00000021761	UBAP1	10	36632258	36813570	Uncharacterized protein [Source:UniProtKB/TrEMBL;Acc:F1SEB1]
ENSSSCG00000010984	KIF24	10	36654640	36739474	kinesin family member 24 [Source:HGNC Symbol;Acc:19916]
ENSSSCG00000010924	UBE2T	10	28850285	28854883	ubiquitin-conjugating enzyme E2T (putative) [Source:HGNC Symbol;Acc:25009]
ENSSSCG00000030649		10	36747071	36769606	Uncharacterized protein [Source:UniProtKB/TrEMBL;Acc:F1SEA8]
ENSSSCG00000010986	DCAF12	10	36863117	36900643	DDB1 and CUL4 associated factor 12 [Source:HGNC Symbol;Acc:19911]
ENSSSCG00000010925	PPP1R12B	10	28860829	28971691	protein phosphatase 1, regulatory subunit 12B [Source:HGNC Symbol;Acc:7619]
ENSSSCG00000021050		10	37017761	37044762	Uncharacterized protein [Source:UniProtKB/TrEMBL;Acc:I3LNC9]
ENSSSCG00000024384		10	37073416	37080309	Uncharacterized protein [Source:UniProtKB/TrEMBL;Acc:I3L8P2]
ENSSSCG00000010987	UBAP2	10	37093897	37135965	ubiquitin associated protein 2 [Source:HGNC Symbol;Acc:14185]
ENSSSCG00000010990	NOL6	10	37284171	37297547	nucleolar protein 6 (RNA-associated) [Source:HGNC Symbol;Acc:19910]
ENSSSCG00000010926	SYT2	10	29084688	29093914	synaptotagmin II [Source:HGNC Symbol;Acc:11510]
ENSSSCG00000010927		10	29144880	29145068	Uncharacterized protein [Source:UniProtKB/TrEMBL;Acc:F1S4N4]
ENSSSCG00000010991	AQP3	10	37307556	37313382	Sus scrofa aquaporin 3 (Gill blood group) (AQP3), mRNA. [Source:RefSeq mRNA;Acc:NM_001110172]
ENSSSCG00000022827	KDM5B	10	29186649	29191963	lysine (K)-specific demethylase 5B [Source:HGNC Symbol;Acc:18039]
ENSSSCG00000010992	AQP7	10	37361493	37376617	Sus scrofa aquaporin 7 (AQP7), mRNA. [Source:RefSeq mRNA;Acc:NM_001113438]
ENSSSCG00000021179		10	29200507	29202436	Uncharacterized protein [Source:UniProtKB/TrEMBL;Acc:I3LC68]
ENSSSCG00000022787	RABIF	10	29217498	29225290	RAB interacting factor [Source:HGNC Symbol;Acc:9797]
ENSSSCG00000010931	KLHL12	10	29229296	29260514	kelch-like family member 12 [Source:HGNC Symbol;Acc:19360]
ENSSSCG00000010993		10	37388286	37405755	Uncharacterized protein [Source:UniProtKB/TrEMBL;Acc:F1SE90]
ENSSSCG00000010930	ADIPOR1	10	29265671	29281659	Sus scrofa adiponectin receptor 1 (ADIPOR1), mRNA. [Source:RefSeq mRNA;Acc:NM_001007193]
ENSSSCG00000010994		10	37409116	37429137	Uncharacterized protein [Source:UniProtKB/TrEMBL;Acc:F1SE89]
ENSSSCG00000010995	CHMP5	10	37475289	37484532	charged multivesicular body protein 5 [Source:HGNC Symbol;Acc:26942]
ENSSSCG00000010996	BAG1	10	37484539	37499096	BCL2-associated athanogene [Source:HGNC Symbol;Acc:937]
ENSSSCG00000010929	CYB5R1	10	29284346	29289916	cytochrome b5 reductase 1 [Source:HGNC Symbol;Acc:13397]
ENSSSCG00000010928		10	29289403	29375782	Uncharacterized protein [Source:UniProtKB/TrEMBL;Acc:F1S4N3]
ENSSSCG00000010997	SPINK4	10	37503364	37512778	serine peptidase inhibitor, Kazal type 4 [Source:HGNC Symbol;Acc:16646]
ENSSSCG00000010998	B4GALT1	10	37574130	37635309	UDP-Gal:betaGlcNAc beta 1,4- galactosyltransferase, polypeptide 1 [Source:HGNC Symbol;Acc:924]
ENSSSCG00000020985		10	29434435	29435211	Uncharacterized protein [Source:UniProtKB/TrEMBL;Acc:I3LUL4]
ENSSSCG00000010934	HABP4	10	29514379	29538206	hyaluronan binding protein 4 [Source:HGNC Symbol;Acc:17062]
ENSSSCG00000027557	CDC14B	10	29547695	29617351	cell division cycle 14B [Source:HGNC Symbol;Acc:1719]
ENSSSCG00000010829	MARC1	10	12272073	12361293	mitochondrial amidoxime reducing component 1 [Source:HGNC Symbol;Acc:26189]
ENSSSCG00000027882	C1orf115	10	12317328	12329170	chromosome 1 open reading frame 115 [Source:HGNC Symbol;Acc:25873]
ENSSSCG00000010830	HLX	10	12516053	12519074	H2.0-like homeobox [Source:HGNC Symbol;Acc:4978]
ENSSSCG00000026002		10	29749077	29778480	Uncharacterized protein [Source:UniProtKB/TrEMBL;Acc:I3LQ21]
ENSSSCG00000010831	DUSP10	10	12977461	13015992	dual specificity phosphatase 10 [Source:HGNC Symbol;Acc:3065]
ENSSSCG00000010933		10	29786489	29806370
ENSSSCG00000010935		10	29892307	29917404	Uncharacterized protein [Source:UniProtKB/TrEMBL;Acc:F1S4L7]
ENSSSCG00000010832	HHIPL2	10	13425274	13444208	HHIP-like 2 [Source:HGNC Symbol;Acc:25842]
ENSSSCG00000010937	HSD17B3	10	29949458	30159369	hydroxysteroid (17-beta) dehydrogenase 3 [Source:HGNC Symbol;Acc:5212]
ENSSSCG00000010999	SMU1	10	37653332	37683313	smu-1 suppressor of mec-8 and unc-52 homolog (C. elegans) [Source:HGNC Symbol;Acc:18247]
ENSSSCG00000010833	TAF1A	10	13450026	13471505	TATA box binding protein (TBP)-associated factor, RNA polymerase I, A, 48kDa [Source:HGNC Symbol;Acc:11532]
ENSSSCG00000011000	DNAJA1	10	37686862	37699607	DnaJ (Hsp40) homolog, subfamily A, member 1 [Source:HGNC Symbol;Acc:5229]
ENSSSCG00000011001	APTX	10	37724514	37837919	aprataxin [Source:HGNC Symbol;Acc:15984]
ENSSSCG00000028111		10	30021455	30032153	Uncharacterized protein [Source:UniProtKB/TrEMBL;Acc:I3LH31]
ENSSSCG00000028981		10	30034590	30043068	Uncharacterized protein [Source:UniProtKB/TrEMBL;Acc:I3L9L3]
ENSSSCG00000010941	ERCC6L2	10	30361798	30451587	excision repair cross-complementing rodent repair deficiency, complementation group 6-like 2 [Source:HGNC Symbol;Acc:26922]
ENSSSCG00000010834	MIA3	10	13487025	13583457	melanoma inhibitory activity family, member 3 [Source:HGNC Symbol;Acc:24008]
ENSSSCG00000010835	AIDA	10	13586602	13621298	axin interactor, dorsalization associated [Source:HGNC Symbol;Acc:25761]
ENSSSCG00000010801		10	2279195	2304949	Uncharacterized protein [Source:UniProtKB/TrEMBL;Acc:F1SAB0]
ENSSSCG00000011168		10	76637930	76640563
ENSSSCG00000010800	B3GALT2	10	2306958	2308226	UDP-Gal:betaGlcNAc beta 1,3-galactosyltransferase, polypeptide 2 [Source:HGNC Symbol;Acc:917]
ENSSSCG00000010802		10	2342748	2413848	Sus scrofa ubiquitin carboxyl-terminal hydrolase L5 (UCHL5), mRNA. [Source:RefSeq mRNA;Acc:NM_001123210]
ENSSSCG00000011167	ZNF782	10	76654600	76656306	zinc finger protein 782 [Source:HGNC Symbol;Acc:33110]
ENSSSCG00000024975	NR5A2	10	27281168	27426340	Uncharacterized protein [Source:UniProtKB/TrEMBL;Acc:I3LCV8]
ENSSSCG00000010911	ZNF281	10	27513283	27515895	zinc finger protein 281 [Source:HGNC Symbol;Acc:13075]
ENSSSCG00000029816	KRBOX4	10	76782098	76789736	KRAB box domain containing 4 [Source:HGNC Symbol;Acc:26007]
ENSSSCG00000010912	KIF14	10	27602118	27635334	kinesin family member 14 [Source:HGNC Symbol;Acc:19181]
ENSSSCG00000011171	CTSL	10	76997766	77003512	Sus scrofa cathepsin L1 (CTSL1), mRNA. [Source:RefSeq mRNA;Acc:NM_213892]
ENSSSCG00000010806	RGS2	10	2543423	2546894	Sus scrofa regulator of G-protein signaling 2, 24kDa (RGS2), mRNA. [Source:RefSeq mRNA;Acc:NM_001044600]
ENSSSCG00000027312	PTCH1	10	30847386	30915236	patched 1 [Source:HGNC Symbol;Acc:9585]
ENSSSCG00000030624		10	27640378	27643065	Uncharacterized protein [Source:UniProtKB/TrEMBL;Acc:I3L8G8]
ENSSSCG00000029023	ARL5B	10	77152282	77171805	ADP-ribosylation factor-like 5B [Source:HGNC Symbol;Acc:23052]
ENSSSCG00000022427	RGS1	10	2731389	2735645	regulator of G-protein signaling 1 [Source:HGNC Symbol;Acc:9991]
ENSSSCG00000024444	DDX59	10	27675580	27699802	DEAD (Asp-Glu-Ala-Asp) box polypeptide 59 [Source:HGNC Symbol;Acc:25360]
ENSSSCG00000010836	BROX	10	13624315	13636566	BRO1 domain and CAAX motif containing [Source:HGNC Symbol;Acc:26512]
ENSSSCG00000027314	CAMSAP2	10	27745697	27799989	calmodulin regulated spectrin-associated protein family, member 2 [Source:HGNC Symbol;Acc:29188]
ENSSSCG00000010807	RGS21	10	2929299	2949876	regulator of G-protein signaling 21 [Source:HGNC Symbol;Acc:26839]
ENSSSCG00000010808	RGS18	10	3286932	3305931	regulator of G-protein signaling 18 [Source:HGNC Symbol;Acc:14261]
ENSSSCG00000024704		10	4805137	4806288	Uncharacterized protein [Source:UniProtKB/TrEMBL;Acc:I3LMF0]
ENSSSCG00000010809	BRINP3	10	4993529	5184274	bone morphogenetic protein/retinoic acid inducible neural-specific 3 [Source:HGNC Symbol;Acc:22393]
ENSSSCG00000021706	KIF21B	10	27882053	27907808	kinesin family member 21B [Source:HGNC Symbol;Acc:29442]
ENSSSCG00000010811		10	7630324	7675738
ENSSSCG00000010858	SDE2	10	15889618	15908449	SDE2 telomere maintenance homolog (S. pombe) [Source:HGNC Symbol;Acc:26643]
ENSSSCG00000010837	FAM177B	10	13763841	13772545	family with sequence similarity 177, member B [Source:HGNC Symbol;Acc:34395]
ENSSSCG00000028407		10	7733728	7778970	Uncharacterized protein [Source:UniProtKB/TrEMBL;Acc:F1SA91]
ENSSSCG00000011033	VIM	10	48227005	48235670	Vimentin [Source:UniProtKB/Swiss-Prot;Acc:P02543]
ENSSSCG00000030398		10	13883907	13884418
ENSSSCG00000024503		10	13874539	13877352	Uncharacterized protein [Source:UniProtKB/TrEMBL;Acc:I3L8T5]
ENSSSCG00000010839		10	14012392	14043574	Uncharacterized protein [Source:UniProtKB/TrEMBL;Acc:F1S9G6]
ENSSSCG00000010844	CHML	10	14057448	14059955	choroideremia-like (Rab escort protein 2) [Source:HGNC Symbol;Acc:1941]
ENSSSCG00000010843		10	14071143	14071848	Uncharacterized protein [Source:UniProtKB/TrEMBL;Acc:F1S9F0]
ENSSSCG00000025480	USH2A	10	7791237	7820573	Usher syndrome 2A (autosomal recessive, mild) [Source:HGNC Symbol;Acc:12601]
ENSSSCG00000010842		10	14073173	14079400	Uncharacterized protein [Source:UniProtKB/TrEMBL;Acc:F1S9F1]
ENSSSCG00000010814	ESRRG	10	8644061	8823152	estrogen-related receptor gamma [Source:HGNC Symbol;Acc:3474]
ENSSSCG00000025481		10	27389478	27389900
ENSSSCG00000010936		10	29948832	29949235
ENSSSCG00000011019		10	45173109	45173513
ENSSSCG00000030093		10	47592414	47592812
ENSSSCG00000023289	GREM2	10	14103401	14103898	gremlin 2, DAN family BMP antagonist [Source:HGNC Symbol;Acc:17655]
ENSSSCG00000024784	CACNA1S	10	27935052	27999300	calcium channel, voltage-dependent, L type, alpha 1S subunit [Source:HGNC Symbol;Acc:1397]
ENSSSCG00000010840	RGS7	10	14169374	14336577	regulator of G-protein signaling 7 [Source:HGNC Symbol;Acc:10003]
ENSSSCG00000011140		10	71767768	71768188
ENSSSCG00000029429	LEFTY2	10	15935789	15940181	Sus scrofa left-right determination factor 2 (LEFTY2), mRNA. [Source:RefSeq mRNA;Acc:NM_001195346]
ENSSSCG00000027207	GPATCH2	10	9647962	9812845	G patch domain containing 2 [Source:HGNC Symbol;Acc:25499]
ENSSSCG00000029417		10	9818047	9820864	Uncharacterized protein [Source:UniProtKB/TrEMBL;Acc:I3LUW0]
ENSSSCG00000024004		10	9824897	9826103
ENSSSCG00000029778	SPATA17	10	9884693	9979952	spermatogenesis associated 17 [Source:HGNC Symbol;Acc:25184]
ENSSSCG00000027846	RRP15	10	10300918	10339322	ribosomal RNA processing 15 homolog (S. cerevisiae) [Source:HGNC Symbol;Acc:24255]
ENSSSCG00000011161		10	75821054	75822011
ENSSSCG00000026093		10	75934537	75935493
ENSSSCG00000010855		10	15943228	15947517	Pyrroline-5-carboxylate reductase [Source:UniProtKB/TrEMBL;Acc:F1S8R2]
ENSSSCG00000010846		10	14574272	14641340	Uncharacterized protein [Source:UniProtKB/TrEMBL;Acc:F1S9E7]
ENSSSCG00000028178	FH	10	14852719	14879014	fumarate hydratase [Source:HGNC Symbol;Acc:3700]
ENSSSCG00000010816	TGFB2	10	10354223	10478457	transforming growth factor, beta 2 [Source:HGNC Symbol;Acc:11768]
ENSSSCG00000011130		10	69978902	69991705	Uncharacterized protein [Source:UniProtKB/TrEMBL;Acc:F1RUL4]
ENSSSCG00000029699	AKR1E2	10	72108981	72122113	Sus scrofa aldo-keto reductase family 1, member E2 (AKR1E2), mRNA. [Source:RefSeq mRNA;Acc:NM_001044568]
ENSSSCG00000011002	TMEM215	10	37922031	37923006	transmembrane protein 215 [Source:HGNC Symbol;Acc:33816]
ENSSSCG00000028038		10	15970831	15973899	Uncharacterized protein [Source:UniProtKB/TrEMBL;Acc:I3L695]
ENSSSCG00000011003	NDUFB6	10	38102519	38118493	Sus scrofa NADH dehydrogenase 1 beta subcomplex 6 (LOC733605), mRNA. [Source:RefSeq mRNA;Acc:NM_001044554]
ENSSSCG00000021720		10	70074303	70089561	Uncharacterized protein [Source:UniProtKB/TrEMBL;Acc:I3LLW1]
ENSSSCG00000024480	SFMBT2	10	70147454	70193875	Scm-like with four mbt domains 2 [Source:HGNC Symbol;Acc:20256]
ENSSSCG00000023095		10	35157521	35159392	Uncharacterized protein [Source:UniProtKB/TrEMBL;Acc:I3L5Q8]
ENSSSCG00000010854	TMEM63A	10	15979716	16020154	transmembrane protein 63A [Source:HGNC Symbol;Acc:29118]
ENSSSCG00000026087	GKAP1	10	35240972	35317629	G kinase anchoring protein 1 [Source:HGNC Symbol;Acc:17496]
ENSSSCG00000011004	TOPORS	10	38119061	38131589	topoisomerase I binding, arginine/serine-rich, E3 ubiquitin protein ligase [Source:HGNC Symbol;Acc:21653]
ENSSSCG00000011131	PRKCQ	10	70509346	70658589	protein kinase C, theta [Source:HGNC Symbol;Acc:9410]
ENSSSCG00000011066	YME1L1	10	54023810	54062279	YME1-like 1 ATPase [Source:HGNC Symbol;Acc:12843]
ENSSSCG00000010817	LYPLAL1	10	11029409	11060723	lysophospholipase-like 1 [Source:HGNC Symbol;Acc:20440]
ENSSSCG00000026278		10	31248657	31249760	Uncharacterized protein [Source:UniProtKB/TrEMBL;Acc:I3LTQ0]
ENSSSCG00000010853	EPHX1	10	16016584	16034770	Sus scrofa epoxide hydrolase 1, microsomal (xenobiotic) (EPHX1), mRNA. [Source:RefSeq mRNA;Acc:NM_214355]
ENSSSCG00000010942		10	31292343	31304429	Uncharacterized protein [Source:UniProtKB/TrEMBL;Acc:F1S4L0]
ENSSSCG00000027625		10	72133612	72134400	Uncharacterized protein; Uncharacterized protein [Source:UniProtKB/TrEMBL;Acc:F1RX51]
ENSSSCG00000023464		10	31309424	31316163	Uncharacterized protein [Source:UniProtKB/TrEMBL;Acc:I3LG61]
ENSSSCG00000021005	UBQLN1	10	35363582	35404723	ubiquilin 1 [Source:HGNC Symbol;Acc:12508]
ENSSSCG00000028828	KLF6	10	72992245	73001823	Kruppel-like factor 6 [Source:HGNC Symbol;Acc:2235]
ENSSSCG00000024719		10	31343003	31364342	Uncharacterized protein [Source:UniProtKB/TrEMBL;Acc:I3L9R3]
ENSSSCG00000030408		10	38145074	38192181	Sus scrofa DEAD (Asp-Glu-Ala-Asp) box polypeptide 58 (DDX58), mRNA. [Source:RefSeq mRNA;Acc:NM_213804]
ENSSSCG00000011158	PFKP	10	73581212	73608329	phosphofructokinase, platelet [Source:HGNC Symbol;Acc:8878]
ENSSSCG00000010943		10	31509240	31670349	Uncharacterized protein [Source:UniProtKB/TrEMBL;Acc:F1S4K6]
ENSSSCG00000025686	KMO	10	14889942	14937373	kynurenine 3-monooxygenase (kynurenine 3-hydroxylase) [Source:HGNC Symbol;Acc:6381]
ENSSSCG00000010944	FBP1	10	31712488	31830025	fructose-1,6-bisphosphatase 1 [Source:HGNC Symbol;Acc:3606]
ENSSSCG00000010818	MPHOSPH6	10	11192745	11195104	M-phase phosphoprotein 6 [Source:HGNC Symbol;Acc:7214]
ENSSSCG00000011157	PITRM1	10	73694036	73711208	pitrilysin metallopeptidase 1 [Source:HGNC Symbol;Acc:17663]
ENSSSCG00000010819	SLC30A10	10	11615850	11627111	solute carrier family 30, member 10 [Source:HGNC Symbol;Acc:25355]
ENSSSCG00000023807	ACO1	10	38194852	38240593	aconitase 1, soluble [Source:HGNC Symbol;Acc:117]
ENSSSCG00000025290	ZNF596	10	14958196	14966579	zinc finger protein 596 [Source:HGNC Symbol;Acc:27268]
ENSSSCG00000022077	IDNK	10	35416363	35427615	idnK, gluconokinase homolog (E. coli) [Source:HGNC Symbol;Acc:31367]
ENSSSCG00000027928	TMEM9	10	28017151	28031663	transmembrane protein 9 [Source:HGNC Symbol;Acc:18823]
ENSSSCG00000010947	FBP2	10	31837905	31900686	fructose-1,6-bisphosphatase 2 [Source:HGNC Symbol;Acc:3607]
ENSSSCG00000026705		10	15003501	15040170	Uncharacterized protein [Source:UniProtKB/TrEMBL;Acc:I3LNW0]
ENSSSCG00000024484	DEGS1	10	15042349	15053262	delta(4)-desaturase, sphingolipid 1 [Source:HGNC Symbol;Acc:13709]
ENSSSCG00000010820		10	11651048	11651278	Uncharacterized protein [Source:UniProtKB/TrEMBL;Acc:F1S9K6]
ENSSSCG00000011133	PFKFB3	10	70831452	70853803	6-phosphofructo-2-kinase/fructose-2,6-biphosphatase 3 [Source:HGNC Symbol;Acc:8874]
ENSSSCG00000026279	DAPK1	10	31867740	32028811	death-associated protein kinase 1 [Source:HGNC Symbol;Acc:2674]
ENSSSCG00000010821	EPRS	10	11663247	11730329	glutamyl-prolyl-tRNA synthetase [Source:HGNC Symbol;Acc:3418]
ENSSSCG00000011037		10	48738286	48829185	Uncharacterized protein [Source:UniProtKB/TrEMBL;Acc:F1RWA5]
ENSSSCG00000010962	FRMD3	10	35717076	35792553	FERM domain containing 3 [Source:HGNC Symbol;Acc:24125]
ENSSSCG00000011038	CH242-21O2.1	10	48856012	48960937	Uncharacterized protein [Source:UniProtKB/TrEMBL;Acc:F1RWA3]
ENSSSCG00000027103	CNIH4	10	15124441	15129031	cornichon family AMPA receptor auxiliary protein 4 [Source:HGNC Symbol;Acc:25013]
ENSSSCG00000010849	WDR26	10	15136566	15179564	WD repeat domain 26 [Source:HGNC Symbol;Acc:21208]
ENSSSCG00000010964	RASEF	10	36103404	36158745	RAS and EF-hand domain containing [Source:HGNC Symbol;Acc:26464]
ENSSSCG00000010965	CCL21	10	36233267	36234380	Sus scrofa chemokine (C-C motif) ligand 21 (CCL21), mRNA. [Source:RefSeq mRNA;Acc:NM_001005151]
ENSSSCG00000028491	SRP9	10	16065171	16078004	signal recognition particle 9kDa [Source:HGNC Symbol;Acc:11304]
ENSSSCG00000011160	ADARB2	10	75201376	75302603	adenosine deaminase, RNA-specific, B2 (non-functional) [Source:HGNC Symbol;Acc:227]
ENSSSCG00000010948	CTSL	10	31907424	31913492	cathepsin L [Source:HGNC Symbol;Acc:2537]
ENSSSCG00000010850	ENAH	10	16218456	16292135	enabled homolog (Drosophila) [Source:HGNC Symbol;Acc:18271]
ENSSSCG00000010966	CCL19	10	36249787	36252381	chemokine (C-C motif) ligand 19 [Source:HGNC Symbol;Acc:10617]
ENSSSCG00000023031	TNNT2	10	28159208	28169382	Uncharacterized protein [Source:UniProtKB/TrEMBL;Acc:I3LS66]
ENSSSCG00000023675		10	75322822	75351356	Uncharacterized protein [Source:UniProtKB/TrEMBL;Acc:I3LGA1]
ENSSSCG00000028539		10	38400189	38401064	Uncharacterized protein [Source:UniProtKB/TrEMBL;Acc:F1SE58]
ENSSSCG00000010967	CCL27	10	36278074	36278822	chemokine (C-C motif) ligand 27 [Source:HGNC Symbol;Acc:10626]
ENSSSCG00000011134	RBM17	10	70943162	70964953	RNA binding motif protein 17 [Source:HGNC Symbol;Acc:16944]
ENSSSCG00000028881	CNIH3	10	15304507	15386849	cornichon family AMPA receptor auxiliary protein 3 [Source:HGNC Symbol;Acc:26802]
ENSSSCG00000023390		10	15627040	15629559	Uncharacterized protein [Source:UniProtKB/TrEMBL;Acc:I3LNG1]
ENSSSCG00000021310		10	15631374	15662906	Uncharacterized protein [Source:UniProtKB/TrEMBL;Acc:I3LJD0]
ENSSSCG00000010968	IL11RA	10	36278897	36290886	Uncharacterized protein [Source:UniProtKB/TrEMBL;Acc:F1S3U2]
ENSSSCG00000030675	MIXL1	10	15667984	15670573	Mix paired-like homeobox [Source:HGNC Symbol;Acc:13363]
ENSSSCG00000011067		10	54077874	54091343	Uncharacterized protein [Source:UniProtKB/TrEMBL;Acc:F1RVK0]
ENSSSCG00000030639		10	43128275	43130095	Uncharacterized protein [Source:UniProtKB/TrEMBL;Acc:I3LA64]
ENSSSCG00000020704	LIN9	10	16549155	16579053	lin-9 homolog (C. elegans) [Source:HGNC Symbol;Acc:30830]
ENSSSCG00000023660	PARP1	10	16598158	16636256	poly (ADP-ribose) polymerase 1 [Source:HGNC Symbol;Acc:270]
ENSSSCG00000023008		10	43166357	43168177	Uncharacterized protein [Source:UniProtKB/TrEMBL;Acc:I3LA64]
ENSSSCG00000020698		10	15702866	15723221
ENSSSCG00000011010	C9orf72	10	43532131	43558709	chromosome 9 open reading frame 72 [Source:HGNC Symbol;Acc:28337]
ENSSSCG00000011068		10	54106053	54136723	Uncharacterized protein [Source:UniProtKB/TrEMBL;Acc:F1RVJ9]
ENSSSCG00000011065	MASTL	10	54162371	54183112	microtubule associated serine/threonine kinase-like [Source:HGNC Symbol;Acc:19042]
ENSSSCG00000023971	H3F3A	10	15839612	15846044	Sus scrofa H3 histone, family 3A (H3F3A), mRNA. [Source:RefSeq mRNA;Acc:NM_213930]
ENSSSCG00000011011	IFN-KAPPA	10	43586681	43587307	Sus scrofa interferon-kappa (IFN-KAPPA), mRNA. [Source:RefSeq mRNA;Acc:NM_001164857]
ENSSSCG00000011013	WAC	10	44120645	44210868	WW domain containing adaptor with coiled-coil [Source:HGNC Symbol;Acc:17327]
ENSSSCG00000029066		10	75367603	75370787	Uncharacterized protein [Source:UniProtKB/TrEMBL;Acc:I3LDY2]
ENSSSCG00000011064		10	54199178	54227557	Uncharacterized protein [Source:UniProtKB/TrEMBL;Acc:F1RVK3]
ENSSSCG00000031058	IL2RA	10	71064471	71064719	Interleukin-2 receptor subunit alpha [Source:UniProtKB/Swiss-Prot;Acc:O02733]
ENSSSCG00000021815	IL15RA	10	71094382	71108500	interleukin 15 receptor, alpha [Source:HGNC Symbol;Acc:5978]
ENSSSCG00000022849	IL2RA	10	71153909	71162738	interleukin 2 receptor, alpha [Source:HGNC Symbol;Acc:6008]
ENSSSCG00000011039	SLC39A12	10	48975527	49054918	solute carrier family 39 (zinc transporter), member 12 [Source:HGNC Symbol;Acc:20860]
ENSSSCG00000011062	ABI1	10	54244242	54357503	abl-interactor 1 [Source:HGNC Symbol;Acc:11320]
ENSSSCG00000030156	APBB1IP	10	54365914	54403662	amyloid beta (A4) precursor protein-binding, family B, member 1 interacting protein [Source:HGNC Symbol;Acc:17379]
ENSSSCG00000030030	FBXO18	10	71184192	71212375	F-box protein, helicase, 18 [Source:HGNC Symbol;Acc:13620]
ENSSSCG00000028790	ANKRD16	10	71224764	71238037	ankyrin repeat domain 16 [Source:HGNC Symbol;Acc:23471]
ENSSSCG00000010949		10	31963682	31970721	Uncharacterized protein [Source:UniProtKB/TrEMBL;Acc:F1S4J5]
ENSSSCG00000011061		10	54434824	54488079	Uncharacterized protein [Source:UniProtKB/TrEMBL;Acc:F1RTW8]
ENSSSCG00000010822	BPNT1	10	11741455	11765922	3'(2'), 5'-bisphosphate nucleotidase 1 [Source:HGNC Symbol;Acc:1096]
ENSSSCG00000010950		10	31981661	32019929
ENSSSCG00000011137	GDI2	10	71276381	71312192	GDP dissociation inhibitor 2 [Source:HGNC Symbol;Acc:4227]
ENSSSCG00000010952	ZCCHC6	10	33038181	33105176	zinc finger, CCHC domain containing 6 [Source:HGNC Symbol;Acc:25817]
ENSSSCG00000011040	CACNB2	10	49568428	49626681	calcium channel, voltage-dependent, beta 2 subunit [Source:HGNC Symbol;Acc:1402]
ENSSSCG00000011136	FAM208B	10	71314354	71352773	family with sequence similarity 208, member B [Source:HGNC Symbol;Acc:23484]
ENSSSCG00000021624	LAD1	10	28176379	28181806	ladinin 1 [Source:HGNC Symbol;Acc:6472]
ENSSSCG00000010823		10	11767615	11807392	Uncharacterized protein [Source:UniProtKB/TrEMBL;Acc:F1S9K1]
ENSSSCG00000011145	ASB13	10	71403808	71417802	ankyrin repeat and SOCS box containing 13 [Source:HGNC Symbol;Acc:19765]
ENSSSCG00000024061	TNNI1	10	28197736	28203433	troponin I type 1 (skeletal, slow) [Source:HGNC Symbol;Acc:11945]
ENSSSCG00000011014	BAMBI	10	44241604	44248652	BMP and activin membrane-bound inhibitor [Source:HGNC Symbol;Acc:30251]
ENSSSCG00000011017		10	44914173	44928565	Uncharacterized protein [Source:UniProtKB/TrEMBL;Acc:F1RWE4]
ENSSSCG00000029359	PHLDA3	10	28233388	28235940	pleckstrin homology-like domain, family A, member 3 [Source:HGNC Symbol;Acc:8934]
ENSSSCG00000030694	PKP1	10	28240394	28276509	plakophilin 1 (ectodermal dysplasia/skin fragility syndrome) [Source:HGNC Symbol;Acc:9023]
ENSSSCG00000020705	MAP3K8	10	45065121	45177941	Uncharacterized protein [Source:UniProtKB/TrEMBL;Acc:I3L9B2]
ENSSSCG00000010824	RAB3GAP2	10	11838697	11930420	RAB3 GTPase activating protein subunit 2 (non-catalytic) [Source:HGNC Symbol;Acc:17168]
ENSSSCG00000011041		10	49629049	49696482	Uncharacterized protein [Source:UniProtKB/TrEMBL;Acc:F1RWA0]
ENSSSCG00000010953	ISCA1	10	33108928	33123610	iron-sulfur cluster assembly 1 [Source:HGNC Symbol;Acc:28660]
ENSSSCG00000030134	IGFN1	10	28305014	28307461	immunoglobulin-like and fibronectin type III domain containing 1 [Source:HGNC Symbol;Acc:24607]
ENSSSCG00000021650		10	28310670	28313594	Uncharacterized protein [Source:UniProtKB/TrEMBL;Acc:I3LUI1]
ENSSSCG00000020976	CSRP1	10	28377349	28398394	cysteine and glycine-rich protein 1 [Source:HGNC Symbol;Acc:2469]
ENSSSCG00000011141		10	71522046	71522492	Uncharacterized protein [Source:UniProtKB/TrEMBL;Acc:F1RYW2]
ENSSSCG00000023105	NET1	10	71543471	71659364	neuroepithelial cell transforming 1 [Source:HGNC Symbol;Acc:14592]
ENSSSCG00000011042		10	49841363	49844677	Uncharacterized protein [Source:UniProtKB/TrEMBL;Acc:F1RW98]
ENSSSCG00000027748		10	11933317	11968657	Uncharacterized protein [Source:UniProtKB/TrEMBL;Acc:I3LUE8]
ENSSSCG00000011043	C1QL3	10	50066724	50073357	complement component 1, q subcomponent-like 3 [Source:HGNC Symbol;Acc:19359]
ENSSSCG00000022953		10	50075975	50178234	Sus scrofa phosphotriesterase related (PTER), mRNA. [Source:RefSeq mRNA;Acc:NM_001244248]
ENSSSCG00000011018		10	45197660	45223683	Uncharacterized protein [Source:UniProtKB/TrEMBL;Acc:F1RWE3]
ENSSSCG00000011045	FAM188A	10	50676094	50758103	family with sequence similarity 188, member A [Source:HGNC Symbol;Acc:23578]
ENSSSCG00000029922		10	75380312	75399234	Nucleolar GTP-binding protein 1 [Source:UniProtKB/TrEMBL;Acc:I3LJ02]
ENSSSCG00000011143		10	71589379	71589876	Uncharacterized protein [Source:UniProtKB/TrEMBL;Acc:F1RYW0]
ENSSSCG00000011020	KIAA1462	10	45386450	45428443	KIAA1462 [Source:HGNC Symbol;Acc:29283]
ENSSSCG00000010915		10	28516672	28527911	Uncharacterized protein [Source:UniProtKB/TrEMBL;Acc:F1S5C7]
ENSSSCG00000010954	C9orf153	10	33136193	33141504	chromosome 9 open reading frame 153 [Source:HGNC Symbol;Acc:31456]
ENSSSCG00000010955	GOLM1	10	33164075	33261135	Uncharacterized protein [Source:UniProtKB/TrEMBL;Acc:F1S4I1]
ENSSSCG00000011022	SVIL	10	45876739	46000323	supervillin [Source:HGNC Symbol;Acc:11480]
ENSSSCG00000010825		10	12062550	12097189	Uncharacterized protein [Source:UniProtKB/TrEMBL;Acc:F1S9J0]
ENSSSCG00000011144		10	71596160	71605410	Uncharacterized protein [Source:UniProtKB/TrEMBL;Acc:F1RYV9]
ENSSSCG00000010826	MARC2	10	12259545	12288272	mitochondrial amidoxime reducing component 2 [Source:HGNC Symbol;Acc:26064]
ENSSSCG00000010969	GALT	10	36290950	36294645	galactose-1-phosphate uridylyltransferase [Source:HGNC Symbol;Acc:4135]
ENSSSCG00000029077		10	71663491	71674864	Uncharacterized protein [Source:UniProtKB/TrEMBL;Acc:F1RYV9]
ENSSSCG00000010914	NAV1	10	28541017	28632971	Uncharacterized protein [Source:UniProtKB/TrEMBL;Acc:F1S5D1]
ENSSSCG00000011023	ZNF438	10	46149334	46153140	zinc finger protein 438 [Source:HGNC Symbol;Acc:21029]
ENSSSCG00000011046	ITGA8	10	50828508	51000248	integrin, alpha 8 [Source:HGNC Symbol;Acc:6144]
ENSSSCG00000011025	ZEB1	10	46547260	46794724	zinc finger E-box binding homeobox 1 [Source:HGNC Symbol;Acc:11642]
ENSSSCG00000028822		10	71679026	71679517	Uncharacterized protein [Source:UniProtKB/TrEMBL;Acc:I3L8A2]
ENSSSCG00000028982	AKR	10	71747464	71761223	Sus scrofa aldo-keto reductase family 1, member C4 (chlordecone reductase; 3-alpha hydroxysteroid dehydrogenase, type I; dihydrodiol dehydrogenase 4) (AKR1C4), mRNA. [Source:RefSeq mRNA;Acc:NM_001123075]
ENSSSCG00000010913		10	28557926	28558651	Uncharacterized protein [Source:UniProtKB/TrEMBL;Acc:F1S5D2]
ENSSSCG00000030640	IPO9	10	28601555	28612566	importin 9 [Source:HGNC Symbol;Acc:19425]
ENSSSCG00000029602		10	75496337	75535098	Sus scrofa WD repeat domain 37 (WDR37), mRNA. [Source:RefSeq mRNA;Acc:NM_001244454]
ENSSSCG00000010922	ELF3	10	28662046	28666264	E74-like factor 3 (ets domain transcription factor, epithelial-specific ) [Source:HGNC Symbol;Acc:3318]
ENSSSCG00000028602		10	75547614	75565717	Nucleolar GTP-binding protein 1 [Source:UniProtKB/TrEMBL;Acc:I3LJI6]
ENSSSCG00000023092		10	71777268	71778067	Uncharacterized protein [Source:UniProtKB/TrEMBL;Acc:F1RYW2]
ENSSSCG00000020757		10	46823772	46829228	Uncharacterized protein [Source:UniProtKB/TrEMBL;Acc:I3LG89]
ENSSSCG00000011147		10	71833306	71847875	Sus scrofa aldo-keto reductase family 1 member C1-like (LOC733634), mRNA. [Source:RefSeq mRNA;Acc:NM_001044569]
ENSSSCG00000011026	ARHGAP12	10	47054283	47173388	Rho GTPase activating protein 12 [Source:HGNC Symbol;Acc:16348]
ENSSSCG00000022056	GPR37L1	10	28707699	28712048	G protein-coupled receptor 37 like 1 [Source:HGNC Symbol;Acc:14923]
ENSSSCG00000029899	SIGMAR1	10	36301000	36305870	sigma non-opioid intracellular receptor 1 [Source:HGNC Symbol;Acc:8157]
ENSSSCG00000023403		10	28721405	28736430	Uncharacterized protein [Source:UniProtKB/TrEMBL;Acc:I3LNV5]
ENSSSCG00000010956	NAA35	10	33264646	33346553	N(alpha)-acetyltransferase 35, NatC auxiliary subunit [Source:HGNC Symbol;Acc:24340]
ENSSSCG00000027760	PTPN7	10	28745536	28748189	protein tyrosine phosphatase, non-receptor type 7 [Source:HGNC Symbol;Acc:9659]
ENSSSCG00000011027	KIF5B	10	47232798	47289099	Uncharacterized protein [Source:UniProtKB/TrEMBL;Acc:F1RWC5]
ENSSSCG00000010923	LGR6	10	28757058	28850254	leucine-rich repeat containing G protein-coupled receptor 6 [Source:HGNC Symbol;Acc:19719]
ENSSSCG00000010957		10	33554265	33666696	Uncharacterized protein [Source:UniProtKB/TrEMBL;Acc:F1S4H9]
ENSSSCG00000010971	ARID3C	10	36313982	36320929	AT rich interactive domain 3C (BRIGHT-like) [Source:HGNC Symbol;Acc:21209]
ENSSSCG00000027363		10	75598419	75601440	Uncharacterized protein [Source:UniProtKB/TrEMBL;Acc:I3LDY2]
ENSSSCG00000011153		10	71883135	71892873	Sus scrofa aldo-keto reductase family 1 member C2-like (LOC733635), mRNA. [Source:RefSeq mRNA;Acc:NM_001044570]
ENSSSCG00000023446	AKR1C3	10	71903329	71931035	Uncharacterized protein [Source:UniProtKB/TrEMBL;Acc:F1RYU4]
ENSSSCG00000010972	DCTN3	10	36321361	36328690	dynactin 3 (p22) [Source:HGNC Symbol;Acc:2713]
ENSSSCG00000022856		10	33956013	34047313	Tyrosine-protein kinase receptor [Source:UniProtKB/TrEMBL;Acc:I3LN26]
ENSSSCG00000010959	NTRK2	10	34253163	34313564	neurotrophic tyrosine kinase, receptor, type 2 [Source:HGNC Symbol;Acc:8032]
ENSSSCG00000026214	AKR1E2	10	71933255	71946385	Sus scrofa aldo-keto reductase family 1, member E2 (AKR1E2), mRNA. [Source:RefSeq mRNA;Acc:NM_001044568]
ENSSSCG00000011028	EPC1	10	47431313	47541566	enhancer of polycomb homolog 1 (Drosophila) [Source:HGNC Symbol;Acc:19876]
ENSSSCG00000011162	LARP4B	10	75648868	75711038	La ribonucleoprotein domain family, member 4B [Source:HGNC Symbol;Acc:28987]
ENSSSCG00000022045	PTCHD3	10	47473885	47485833	patched domain containing 3 [Source:HGNC Symbol;Acc:24776]
ENSSSCG00000027616		10	47620152	47622126	Uncharacterized protein [Source:UniProtKB/TrEMBL;Acc:I3L6D6]
ENSSSCG00000011163		10	76033073	76110731	Uncharacterized protein [Source:UniProtKB/TrEMBL;Acc:F1RX45]
ENSSSCG00000026405		10	34558197	34558412	Uncharacterized protein [Source:UniProtKB/TrEMBL;Acc:I3LHD5]
ENSSSCG00000010960	SLC28A3	10	34734230	34768182	solute carrier family 28 (concentrative nucleoside transporter), member 3 [Source:HGNC Symbol;Acc:16484]
ENSSSCG00000011165		10	76169960	76172094	Uncharacterized protein [Source:UniProtKB/TrEMBL;Acc:F1RX43]
ENSSSCG00000011166	ZYMND11	10	76231748	76366335	Uncharacterized protein [Source:UniProtKB/TrEMBL;Acc:F1RX42]
ENSSSCG00000011047	FAM171A1	10	51148107	51300010	family with sequence similarity 171, member A1 [Source:HGNC Symbol;Acc:23522]
ENSSSCG00000026499	NMT2	10	51413891	51452672	N-myristoyltransferase 2 [Source:HGNC Symbol;Acc:7858]
ENSSSCG00000011034	ST8SIA6	10	48313432	48323945	ST8 alpha-N-acetyl-neuraminide alpha-2,8-sialyltransferase 6 [Source:HGNC Symbol;Acc:23317]
ENSSSCG00000027759		10	47679563	47680817	Uncharacterized protein [Source:UniProtKB/TrEMBL;Acc:I3LGU1]
ENSSSCG00000023200		10	47710052	47710749	Uncharacterized protein [Source:UniProtKB/TrEMBL;Acc:I3LL09]
ENSSSCG00000011030	CUBN	10	47746354	47995946	cubilin (intrinsic factor-cobalamin receptor) [Source:HGNC Symbol;Acc:2548]
ENSSSCG00000027110	RPP38	10	51454237	51459124	ribonuclease P/MRP 38kDa subunit [Source:HGNC Symbol;Acc:30329]
ENSSSCG00000025378		10	34985618	34987489	Uncharacterized protein [Source:UniProtKB/TrEMBL;Acc:F1S4G5]
ENSSSCG00000021571	KIF27	10	34991989	35042862	kinesin family member 27 [Source:HGNC Symbol;Acc:18632]
ENSSSCG00000025759	OLAH	10	51486269	51500529	oleoyl-ACP hydrolase [Source:HGNC Symbol;Acc:25625]
ENSSSCG00000028835		10	48033387	48073482
ENSSSCG00000011032		10	48148987	48157074	Uncharacterized protein [Source:UniProtKB/TrEMBL;Acc:F1RWC1]
ENSSSCG00000026291	C9orf64	10	35064166	35077036	chromosome 9 open reading frame 64 [Source:HGNC Symbol;Acc:28144]
ENSSSCG00000011035		10	48598908	48619719	Uncharacterized protein [Source:UniProtKB/TrEMBL;Acc:F1RWA7]
ENSSSCG00000011036		10	48652874	48694244	Uncharacterized protein [Source:UniProtKB/TrEMBL;Acc:F1RWA6]
ENSSSCG00000024981		10	71957884	71958672	Uncharacterized protein; Uncharacterized protein [Source:UniProtKB/TrEMBL;Acc:F1RX51]
ENSSSCG00000022760	HNRNPK	10	35105049	35115115	heterogeneous nuclear ribonucleoprotein K [Source:HGNC Symbol;Acc:5044]
ENSSSCG00000011050	MEIG1	10	51524799	51529917	meiosis/spermiogenesis associated 1 [Source:HGNC Symbol;Acc:23429]
ENSSSCG00000011049	DCLRE1C	10	51553277	51597276	DNA cross-link repair 1C [Source:HGNC Symbol;Acc:17642]
ENSSSCG00000025277	AKR	10	72009227	72022986	Aldo-keto reductase; Prostaglandin F synthase; Uncharacterized protein [Source:UniProtKB/TrEMBL;Acc:Q2TJA5]
ENSSSCG00000011125	GATA3	10	69581080	69601347	GATA binding protein 3 [Source:HGNC Symbol;Acc:4172]
ENSSSCG00000011048		10	51609725	51632093	Suppressor of variegation 3-9-like protein 2; Uncharacterized protein [Source:UniProtKB/TrEMBL;Acc:Q27I49]
ENSSSCG00000011148		10	72058965	72068590	Uncharacterized protein [Source:UniProtKB/TrEMBL;Acc:F1RYV5]
ENSSSCG00000030447	AKR1C3	10	72091036	72106952	Sus scrofa aldo-keto reductase family 1, member C1 (dihydrodiol dehydrogenase 1; 20-alpha (3-alpha)-hydroxysteroid dehydrogenase) (AKR1C1), mRNA. [Source:RefSeq mRNA;Acc:NM_001044618]
ENSSSCG00000011051		10	51640132	51667431	Sus scrofa heat shock 70kDa protein 14 (HSPA14), mRNA. [Source:RefSeq mRNA;Acc:NM_001243393]
ENSSSCG00000011052		10	51661506	51663618	Uncharacterized protein [Source:UniProtKB/TrEMBL;Acc:F1RTY5]
ENSSSCG00000011053	CDNF	10	51667830	51686809	cerebral dopamine neurotrophic factor [Source:HGNC Symbol;Acc:24913]
ENSSSCG00000011055	MRPL51	10	51914405	51914796	mitochondrial ribosomal protein L51 [Source:HGNC Symbol;Acc:14044]
ENSSSCG00000011169	AAED1	10	76568591	76584978	AhpC/TSA antioxidant enzyme domain containing 1 [Source:HGNC Symbol;Acc:16881]
ENSSSCG00000028447		10	52610131	52701477	Uncharacterized protein [Source:UniProtKB/TrEMBL;Acc:I3L8D9]
ENSSSCG00000011056		10	52757463	52803399
ENSSSCG00000011057	PRPF18	10	52805643	52821675	pre-mRNA processing factor 18 [Source:HGNC Symbol;Acc:17351]
ENSSSCG00000026354		10	52848714	52888879	Uncharacterized protein [Source:UniProtKB/TrEMBL;Acc:I3LU26]
ENSSSCG00000011070	MPP7	10	52979467	53222919	membrane protein, palmitoylated 7 (MAGUK p55 subfamily member 7) [Source:HGNC Symbol;Acc:26542]
ENSSSCG00000012282		10	76594068	76595158	Uncharacterized protein [Source:UniProtKB/TrEMBL;Acc:F1RW62]
ENSSSCG00000021311		10	53346980	53376668	Uncharacterized protein [Source:UniProtKB/TrEMBL;Acc:I3LL59]
ENSSSCG00000011069		10	53394013	53520552	Uncharacterized protein [Source:UniProtKB/TrEMBL;Acc:F1RVJ8]
ENSSSCG00000010805		10	2258881	2274919	Uncharacterized protein [Source:UniProtKB/TrEMBL;Acc:F1SAA5]
ENSSSCG00000029783	MKX	10	53679968	53683153	mohawk homeobox [Source:HGNC Symbol;Acc:23729]
ENSSSCG00000028655	RAB18	10	53834908	53870412	RAB18, member RAS oncogene family [Source:HGNC Symbol;Acc:14244]
ENSSSCG00000011127	TAF3	10	69631729	69671374	TAF3 RNA polymerase II, TATA box binding protein (TBP)-associated factor, 140kDa [Source:HGNC Symbol;Acc:17303]
ENSSSCG00000011128	ITIH2	10	69732402	69752309	Inter-alpha-trypsin inhibitor heavy chain H2 [Source:UniProtKB/Swiss-Prot;Acc:O02668]
ENSSSCG00000011129		10	69769232	69843697	Uncharacterized protein [Source:UniProtKB/TrEMBL;Acc:F1RUM0]
ENSSSCG00000020444	U6	10	31314454	31314557	U6 spliceosomal RNA [Source:RFAM;Acc:RF00026]
ENSSSCG00000020507	U6atac	10	12247437	12247554	U6atac minor spliceosomal RNA [Source:RFAM;Acc:RF00619]
ENSSSCG00000019397	U6	10	12021092	12021197	U6 spliceosomal RNA [Source:RFAM;Acc:RF00026]
ENSSSCG00000023147	U6	10	34105608	34105714	U6 spliceosomal RNA [Source:RFAM;Acc:RF00026]
ENSSSCG00000020561	SNORA31	10	50526634	50526766	Small nucleolar RNA SNORA31 [Source:RFAM;Acc:RF00322]
ENSSSCG00000021962	ssc-mir-215	10	11963149	11963244	ssc-mir-215 [Source:miRBase;Acc:MI0010687]
ENSSSCG00000020112	5S_rRNA	10	45381020	45381112	5S ribosomal RNA [Source:RFAM;Acc:RF00001]
ENSSSCG00000029287		10	42170917	42170997
ENSSSCG00000022881	U6	10	36147515	36147621	U6 spliceosomal RNA [Source:RFAM;Acc:RF00026]
ENSSSCG00000019359	ssc-mir-27b	10	31340872	31340968	ssc-mir-27b [Source:miRBase;Acc:MI0013109]
ENSSSCG00000020151	5S_rRNA	10	49297348	49297479	5S ribosomal RNA [Source:RFAM;Acc:RF00001]
ENSSSCG00000028271	ssc-mir-194b	10	11786871	11786948	ssc-mir-194b [Source:miRBase;Acc:MI0015905]
ENSSSCG00000026497	U6	10	40658890	40658996	U6 spliceosomal RNA [Source:RFAM;Acc:RF00026]
ENSSSCG00000019617		10	51108469	51108567
ENSSSCG00000020362	SNORA72	10	49863237	49863328	Small nucleolar RNA SNORA72 [Source:RFAM;Acc:RF00139]
ENSSSCG00000020054	U6	10	33727982	33728083	U6 spliceosomal RNA [Source:RFAM;Acc:RF00026]
ENSSSCG00000018869	5S_rRNA	10	7400167	7400283	5S ribosomal RNA [Source:RFAM;Acc:RF00001]
ENSSSCG00000021382	U6	10	51303571	51303677	U6 spliceosomal RNA [Source:RFAM;Acc:RF00026]
ENSSSCG00000028273	SNORA70	10	3070987	3071119	Small nucleolar RNA SNORA70 [Source:RFAM;Acc:RF00156]
ENSSSCG00000023355	ssc-mir-215	10	11786567	11786662	ssc-mir-215 [Source:miRBase;Acc:MI0010687]
ENSSSCG00000020060	U6	10	71451935	71452043	U6 spliceosomal RNA [Source:RFAM;Acc:RF00026]
ENSSSCG00000019486		10	42020463	42020546
ENSSSCG00000030338	RNaseP_nuc	10	77173539	77173730	Nuclear RNase P [Source:RFAM;Acc:RF00009]
ENSSSCG00000019408	U6atac	10	13627638	13627763	U6atac minor spliceosomal RNA [Source:RFAM;Acc:RF00619]
ENSSSCG00000022436	SNORA70	10	3253010	3253142	Small nucleolar RNA SNORA70 [Source:RFAM;Acc:RF00156]
ENSSSCG00000018589		10	70385034	70385106
ENSSSCG00000030527		10	51801003	51801083
ENSSSCG00000019499	U6	10	47228695	47228802	U6 spliceosomal RNA [Source:RFAM;Acc:RF00026]
ENSSSCG00000020605	U6	10	68560215	68560318	U6 spliceosomal RNA [Source:RFAM;Acc:RF00026]
ENSSSCG00000027462	U6	10	40856299	40856405	U6 spliceosomal RNA [Source:RFAM;Acc:RF00026]
ENSSSCG00000019518	U6atac	10	9309624	9309752	U6atac minor spliceosomal RNA [Source:RFAM;Acc:RF00619]
ENSSSCG00000018714	5S_rRNA	10	30924247	30924347	5S ribosomal RNA [Source:RFAM;Acc:RF00001]
ENSSSCG00000021030		10	47541204	47541286
ENSSSCG00000018331		10	52661738	52661823
ENSSSCG00000023201	U6	10	73895376	73895482	U6 spliceosomal RNA [Source:RFAM;Acc:RF00026]
ENSSSCG00000021025	U6	10	76915896	76916002	U6 spliceosomal RNA [Source:RFAM;Acc:RF00026]
ENSSSCG00000018689	SNORD121A	10	37127064	37127146	Small nucleolar RNA SNORD121A [Source:RFAM;Acc:RF01191]
ENSSSCG00000028046	ssc-mir-7-2	10	35113341	35113449	ssc-mir-7-2 [Source:miRBase;Acc:MI0002435]
ENSSSCG00000030244	U6	10	2748780	2748872	U6 spliceosomal RNA [Source:RFAM;Acc:RF00026]
ENSSSCG00000027948	U6	10	15936875	15936981	U6 spliceosomal RNA [Source:RFAM;Acc:RF00026]
ENSSSCG00000028576	U6	10	14099583	14099687	U6 spliceosomal RNA [Source:RFAM;Acc:RF00026]
ENSSSCG00000028659	U6	10	39458334	39458440	U6 spliceosomal RNA [Source:RFAM;Acc:RF00026]
ENSSSCG00000021321	U6	10	50102245	50102351	U6 spliceosomal RNA [Source:RFAM;Acc:RF00026]
ENSSSCG00000018504	Y_RNA	10	6017460	6017557	Y RNA [Source:RFAM;Acc:RF00019]
ENSSSCG00000019456	ssc-mir-23b	10	31341114	31341193	ssc-mir-23b [Source:miRBase;Acc:MI0013112]
ENSSSCG00000019575	U6	10	44033837	44033940	U6 spliceosomal RNA [Source:RFAM;Acc:RF00026]
ENSSSCG00000018308	SNORA36	10	11890456	11890587	Small nucleolar RNA SNORA36 family [Source:RFAM;Acc:RF00340]
ENSSSCG00000025999	U6	10	14243859	14243963	U6 spliceosomal RNA [Source:RFAM;Acc:RF00026]
ENSSSCG00000019110		10	5000448	5000541
ENSSSCG00000019178	ssc-mir-24-2	10	31340332	31340412	ssc-mir-24-2 [Source:miRBase;Acc:MI0013111]
ENSSSCG00000020371	U3	10	15400973	15401080	Small nucleolar RNA U3 [Source:RFAM;Acc:RF00012]
ENSSSCG00000023577	SNORD121A	10	37106932	37107013	Small nucleolar RNA SNORD121A [Source:RFAM;Acc:RF01191]
ENSSSCG00000029404	U6	10	6683513	6683619	U6 spliceosomal RNA [Source:RFAM;Acc:RF00026]
ENSSSCG00000029055	SNORA31	10	38441454	38441587	Small nucleolar RNA SNORA31 [Source:RFAM;Acc:RF00322]
ENSSSCG00000029090	U6	10	6830008	6830114	U6 spliceosomal RNA [Source:RFAM;Acc:RF00026]
ENSSSCG00000020598	U6	10	70221475	70221574	U6 spliceosomal RNA [Source:RFAM;Acc:RF00026]
ENSSSCG00000019271	7SK	10	10476950	10477252	7SK RNA [Source:RFAM;Acc:RF00100]
ENSSSCG00000021017	SNORD121A	10	37120356	37120427	Small nucleolar RNA SNORD121A [Source:RFAM;Acc:RF01191]
ENSSSCG00000025819	SNORA31	10	38560466	38560599	Small nucleolar RNA SNORA31 [Source:RFAM;Acc:RF00322]
ENSSSCG00000025628		10	46212291	46212371
ENSSSCG00000029676	ssc-mir-194b	10	11962863	11962940	ssc-mir-194b [Source:miRBase;Acc:MI0015905]
ENSSSCG00000022255		10	42052690	42052770
ENSSSCG00000009373	SLC25A15	11	15797583	15843547	solute carrier family 25 (mitochondrial carrier; ornithine transporter) member 15 [Source:HGNC Symbol;Acc:10985]
ENSSSCG00000009374		11	15846681	15896910	Uncharacterized protein [Source:UniProtKB/TrEMBL;Acc:F1RMD8]
ENSSSCG00000009376	VPS36	11	15968893	16003081	vacuolar protein sorting 36 homolog (S. cerevisiae) [Source:HGNC Symbol;Acc:20312]
ENSSSCG00000009377	THSD1	11	16006494	16035388	thrombospondin, type I, domain containing 1 [Source:HGNC Symbol;Acc:17754]
ENSSSCG00000009378	CKAP2	11	16075401	16089519	cytoskeleton associated protein 2 [Source:HGNC Symbol;Acc:1990]
ENSSSCG00000009379	NEK3	11	16100090	16123524	NIMA-related kinase 3 [Source:HGNC Symbol;Acc:7746]
ENSSSCG00000009380	NEK5	11	16128792	16184783	NIMA-related kinase 5 [Source:HGNC Symbol;Acc:7748]
ENSSSCG00000009381	ALG11	11	16183285	16201490	ALG11, alpha-1,2-mannosyltransferase [Source:HGNC Symbol;Acc:32456]
ENSSSCG00000009383	CCDC70	11	16342876	16343568	coiled-coil domain containing 70 [Source:HGNC Symbol;Acc:25303]
ENSSSCG00000009384	INTS6	11	16714802	16807111	integrator complex subunit 6 [Source:HGNC Symbol;Acc:14879]
ENSSSCG00000017188	ZACN	12	5259721	5263055	zinc activated ligand-gated ion channel [Source:HGNC Symbol;Acc:29504]
ENSSSCG00000017189	GALR2	12	5264762	5267427	galanin receptor 2 [Source:HGNC Symbol;Acc:4133]
ENSSSCG00000017191	SRP68	12	5272437	5357766	signal recognition particle 68kDa [Source:HGNC Symbol;Acc:11302]
ENSSSCG00000017235	CH242-307O4.3	12	6585276	6601012
ENSSSCG00000017192		12	5364942	5381504
ENSSSCG00000017193	CDK3	12	5382019	5386042	cyclin-dependent kinase 3 [Source:HGNC Symbol;Acc:1772]
ENSSSCG00000017194	TEN1	12	5386515	5399934	TEN1 CST complex subunit [Source:HGNC Symbol;Acc:37242]
ENSSSCG00000017195	TRIM65	12	5422300	5426672	tripartite motif containing 65 [Source:HGNC Symbol;Acc:27316]
ENSSSCG00000017196	MRPL38	12	5428509	5435330	mitochondrial ribosomal protein L38 [Source:HGNC Symbol;Acc:14033]
ENSSSCG00000017197	FBF1	12	5439937	5465726	Fas (TNFRSF6) binding factor 1 [Source:HGNC Symbol;Acc:24674]
ENSSSCG00000017305	EFCAB13	12	16621157	16703822	EF-hand calcium binding domain 13 [Source:HGNC Symbol;Acc:26864]
ENSSSCG00000017306	CD61	12	16717754	16775469	Sus scrofa integrin, beta 3 (platelet glycoprotein IIIa, antigen CD61) (ITGB3), mRNA. [Source:RefSeq mRNA;Acc:NM_214002]
ENSSSCG00000017198	ACOX1	12	5468062	5485843	peroxisomal acyl-coenzyme A oxidase 1 [Source:RefSeq peptide;Acc:NP_001094498]
ENSSSCG00000017168	SEPT9	12	4003723	4153387	septin 9 [Source:HGNC Symbol;Acc:7323]
ENSSSCG00000017307	MYL4	12	16799291	16813119	myosin, light chain 4, alkali; atrial, embryonic [Source:HGNC Symbol;Acc:7585]
ENSSSCG00000017199	TRIM47	12	5492062	5496460	tripartite motif containing 47 [Source:HGNC Symbol;Acc:19020]
ENSSSCG00000017169	SEC14L1	12	4186695	4236139	SEC14-like 1 (S. cerevisiae) [Source:HGNC Symbol;Acc:10698]
ENSSSCG00000017308	CDC27	12	16844509	16905553	cell division cycle 27 [Source:HGNC Symbol;Acc:1728]
ENSSSCG00000021672	WBP2	12	5511862	5519993	WW domain binding protein 2 [Source:HGNC Symbol;Acc:12738]
ENSSSCG00000017310	KANSL1	12	16925159	17122188	KAT8 regulatory NSL complex subunit 1 [Source:HGNC Symbol;Acc:24565]
ENSSSCG00000017311	MAPT	12	17123471	17172747	microtubule-associated protein tau [Source:HGNC Symbol;Acc:6893]
ENSSSCG00000017170	MGAT5B	12	4373990	4420540	mannosyl (alpha-1,6-)-glycoprotein beta-1,6-N-acetyl-glucosaminyltransferase, isozyme B [Source:HGNC Symbol;Acc:24140]
ENSSSCG00000029971		12	17237284	17244292	Uncharacterized protein [Source:UniProtKB/TrEMBL;Acc:I3L9Q3]
ENSSSCG00000017200	UNC13D	12	5520558	5535309	unc-13 homolog D (C. elegans) [Source:HGNC Symbol;Acc:23147]
ENSSSCG00000026070		12	4491975	4519482	Uncharacterized protein [Source:UniProtKB/TrEMBL;Acc:I3LP91]
ENSSSCG00000029343	MFSD11	12	4627225	4652361	major facilitator superfamily domain containing 11 [Source:HGNC Symbol;Acc:25458]
ENSSSCG00000023148		12	4652783	4656838	serine/arginine-rich splicing factor 2 [Source:RefSeq peptide;Acc:NP_001070697]
ENSSSCG00000023139	METTL23	12	4656074	4660813	methyltransferase like 23 [Source:HGNC Symbol;Acc:26988]
ENSSSCG00000022373	JMJD6	12	4661014	4667748	jumonji domain containing 6 [Source:HGNC Symbol;Acc:19355]
ENSSSCG00000017172	ST6GALNAC1	12	4742037	4760086	ST6 (alpha-N-acetyl-neuraminyl-2,3-beta-galactosyl-1,3)-N-acetylgalactosaminide alpha-2,6-sialyltransferase 1 [Source:HGNC Symbol;Acc:23614]
ENSSSCG00000017201	UNK	12	5540533	5574537	unkempt family zinc finger [Source:HGNC Symbol;Acc:29369]
ENSSSCG00000017177	ST6GALNAC2	12	4790367	4805957	ST6 (alpha-N-acetyl-neuraminyl-2,3-beta-galactosyl-1,3)-N-acetylgalactosaminide alpha-2,6-sialyltransferase 2 [Source:HGNC Symbol;Acc:10867]
ENSSSCG00000017202	H3F3A	12	5578732	5582155	Histone H3.3 [Source:UniProtKB/Swiss-Prot;Acc:Q71LE2]
ENSSSCG00000028604	PRCD	12	4825224	4827352	progressive rod-cone degeneration [Source:HGNC Symbol;Acc:32528]
ENSSSCG00000017181	CYGB	12	4829969	4840020	cytoglobin [Source:HGNC Symbol;Acc:16505]
ENSSSCG00000023362	RHBDF2	12	4861484	4888174	rhomboid 5 homolog 2 (Drosophila) [Source:HGNC Symbol;Acc:20788]
ENSSSCG00000017203	GALK1	12	5588392	5597606	galactokinase 1 [Source:HGNC Symbol;Acc:4118]
ENSSSCG00000017176	AANAT	12	4894855	4896036	aralkylamine N-acetyltransferase [Source:HGNC Symbol;Acc:19]
ENSSSCG00000029901	UBE2O	12	4998815	5016265	ubiquitin-conjugating enzyme E2O [Source:HGNC Symbol;Acc:29554]
ENSSSCG00000017204	ITGB4	12	5597669	5632075	integrin, beta 4 [Source:HGNC Symbol;Acc:6158]
ENSSSCG00000017178	SPHK1	12	5018376	5021143	sphingosine kinase 1 [Source:HGNC Symbol;Acc:11240]
ENSSSCG00000017184	PRPSAP1	12	5047787	5078220	phosphoribosyl pyrophosphate synthetase-associated protein 1 [Source:HGNC Symbol;Acc:9466]
ENSSSCG00000017205	SAP30BP	12	5641609	5678650	SAP30 binding protein [Source:HGNC Symbol;Acc:30785]
ENSSSCG00000021342	QRICH2	12	5082798	5102875	glutamine rich 2 [Source:HGNC Symbol;Acc:25326]
ENSSSCG00000023978	RECQL5	12	5678724	5697473	RecQ protein-like 5 [Source:HGNC Symbol;Acc:9950]
ENSSSCG00000021627	SMIM5	12	5703918	5704513	small integral membrane protein 5 [Source:HGNC Symbol;Acc:40030]
ENSSSCG00000023423	UBALD2	12	5106878	5112447	UBA-like domain containing 2 [Source:HGNC Symbol;Acc:28438]
ENSSSCG00000017210	MRPS7	12	5813899	5817178	mitochondrial ribosomal protein S7 [Source:HGNC Symbol;Acc:14499]
ENSSSCG00000017186	RNF157	12	5129871	5208328	ring finger protein 157 [Source:HGNC Symbol;Acc:29402]
ENSSSCG00000017209	MIF4GD	12	5817350	5821890	MIF4G domain containing [Source:HGNC Symbol;Acc:24030]
ENSSSCG00000017187	FOXJ1	12	5211495	5216372	forkhead box J1 [Source:HGNC Symbol;Acc:3816]
ENSSSCG00000017208	SLC25A19	12	5824120	5835897	Sus scrofa solute carrier family 25 (mitochondrial thiamine pyrophosphate carrier), member 19 (SLC25A19), nuclear gene encoding mitochondrial protein, mRNA. [Source:RefSeq mRNA;Acc:NM_001164514]
ENSSSCG00000017206	GRB2	12	5860268	5928962	Sus scrofa growth factor receptor-bound protein 2 (GRB2), mRNA. [Source:RefSeq mRNA;Acc:NM_001137628]
ENSSSCG00000017211	GGA3	12	6025469	6037731	golgi-associated, gamma adaptin ear containing, ARF binding protein 3 [Source:HGNC Symbol;Acc:17079]
ENSSSCG00000017190	EXOC7	12	5235958	5258809	exocyst complex component 7 [Source:HGNC Symbol;Acc:23214]
ENSSSCG00000017207	NUP85	12	6035178	6066162	nucleoporin 85kDa [Source:HGNC Symbol;Acc:8734]
ENSSSCG00000017212	SUMO2	12	6079093	6092569	Sus scrofa SMT3 suppressor of mif two 3 homolog 2 (S. cerevisiae) (SUMO2), mRNA. [Source:RefSeq mRNA;Acc:NM_213984]
ENSSSCG00000017213	HN1	12	6101880	6120134	hematological and neurological expressed 1 [Source:HGNC Symbol;Acc:14569]
ENSSSCG00000028210	NT5C	12	6124299	6128276	5', 3'-nucleotidase, cytosolic [Source:HGNC Symbol;Acc:17144]
ENSSSCG00000017214	ARMC7	12	6126601	6145548	armadillo repeat containing 7 [Source:HGNC Symbol;Acc:26168]
ENSSSCG00000017215	SLC16A5	12	6146936	6162468	Solute carrier family 16, member 5 (Monocarboxylic acid transporter 6); Uncharacterized protein [Source:UniProtKB/TrEMBL;Acc:F1RVX0]
ENSSSCG00000017216		12	6227159	6232482	Uncharacterized protein [Source:UniProtKB/TrEMBL;Acc:F1RVW9]
ENSSSCG00000017217	KCTD2	12	6241592	6251993	potassium channel tetramerization domain containing 2 [Source:HGNC Symbol;Acc:21294]
ENSSSCG00000017218	CDR2L	12	6255234	6267170	cerebellar degeneration-related protein 2-like [Source:HGNC Symbol;Acc:29999]
ENSSSCG00000017219	HID1	12	6275966	6295427	HID1 domain containing [Source:HGNC Symbol;Acc:15736]
ENSSSCG00000017220	OTOP3	12	6296147	6304646	otopetrin 3 [Source:HGNC Symbol;Acc:19658]
ENSSSCG00000017222		12	6307212	6316443	Uncharacterized protein [Source:UniProtKB/TrEMBL;Acc:F1RVV2]
ENSSSCG00000025104		12	6320506	6321529	Uncharacterized protein [Source:UniProtKB/TrEMBL;Acc:I3L7T8]
ENSSSCG00000020670		12	6321636	6323554	Uncharacterized protein [Source:UniProtKB/TrEMBL;Acc:I3LNU4]
ENSSSCG00000017223	USH1G	12	6324704	6328343	Usher syndrome 1G (autosomal recessive) [Source:HGNC Symbol;Acc:16356]
ENSSSCG00000017226	FADS6	12	6343950	6356729	fatty acid desaturase 6 [Source:HGNC Symbol;Acc:30459]
ENSSSCG00000017227	FDXR	12	6362554	6373263	NADPH:adrenodoxin oxidoreductase, mitochondrial [Source:UniProtKB/TrEMBL;Acc:F1RV70]
ENSSSCG00000017229		12	6378936	6391650	Uncharacterized protein [Source:UniProtKB/TrEMBL;Acc:F1RV68]
ENSSSCG00000023151	GRIN2C	12	6380555	6383753	glutamate receptor, ionotropic, N-methyl D-aspartate 2C [Source:HGNC Symbol;Acc:4587]
ENSSSCG00000017230	TMEM104	12	6395985	6448552	transmembrane protein 104 [Source:HGNC Symbol;Acc:25984]
ENSSSCG00000017231	NAT9	12	6449636	6453205	N-acetyltransferase 9 (GCN5-related, putative) [Source:HGNC Symbol;Acc:23133]
ENSSSCG00000017232	SLC9A3R1	12	6455089	6472594	Sus scrofa solute carrier family 9 (sodium/hydrogen exchanger), member 3 regulator 1 (SLC9A3R1), mRNA. [Source:RefSeq mRNA;Acc:NM_001143724]
ENSSSCG00000017233	RAB37	12	6474870	6482469	RAB37, member RAS oncogene family [Source:HGNC Symbol;Acc:30268]
ENSSSCG00000017234	CD300LF	12	6490149	6509578	Uncharacterized protein [Source:UniProtKB/TrEMBL;Acc:F1RV54]
ENSSSCG00000020967		12	6609317	6619163	Uncharacterized protein [Source:UniProtKB/TrEMBL;Acc:I3LD39]
ENSSSCG00000017236	CD300C	12	6621092	6624938	Sus scrofa CD300c molecule (CD300C), mRNA. [Source:RefSeq mRNA;Acc:NM_001244303]
ENSSSCG00000017237	CD300LB	12	6626696	6634714	CD300 molecule-like family member b [Source:HGNC Symbol;Acc:30811]
ENSSSCG00000024098		12	6726350	6729865	Uncharacterized protein [Source:UniProtKB/TrEMBL;Acc:I3LNK3]
ENSSSCG00000026789	BTBD17	12	6737974	6741166	BTB (POZ) domain containing 17 [Source:HGNC Symbol;Acc:33758]
ENSSSCG00000021724	KIF19	12	6742503	6769436	kinesin family member 19 [Source:HGNC Symbol;Acc:26735]
ENSSSCG00000024357	DNAI2	12	6779152	6799278	dynein, axonemal, intermediate chain 2 [Source:HGNC Symbol;Acc:18744]
ENSSSCG00000027923		12	6806712	6810344	Uncharacterized protein [Source:UniProtKB/TrEMBL;Acc:I3LI63]
ENSSSCG00000017238	TTYH2	12	6865457	6907593	tweety family member 2 [Source:HGNC Symbol;Acc:13877]
ENSSSCG00000017239	RPL38	12	6911815	6916721	ribosomal protein L38 [Source:HGNC Symbol;Acc:10349]
ENSSSCG00000017244	SDK2	12	7746111	7895887	sidekick cell adhesion molecule 2 [Source:HGNC Symbol;Acc:19308]
ENSSSCG00000017245	CDC42EP4	12	7918389	7939265	CDC42 effector protein (Rho GTPase binding) 4 [Source:HGNC Symbol;Acc:17147]
ENSSSCG00000017246	C17orf80	12	7989934	8006734	chromosome 17 open reading frame 80 [Source:HGNC Symbol;Acc:29601]
ENSSSCG00000017247	FAM104A	12	8008187	8025385	family with sequence similarity 104, member A [Source:HGNC Symbol;Acc:25918]
ENSSSCG00000017248	COG1	12	8026416	8041000	component of oligomeric golgi complex 1 [Source:HGNC Symbol;Acc:6545]
ENSSSCG00000017249	SSTR2	12	8064436	8065545	Sus scrofa somatostatin receptor 2 (SSTR2), mRNA. [Source:RefSeq mRNA;Acc:NM_001011694]
ENSSSCG00000017250	SLC39A11	12	8119513	8467409	Uncharacterized protein [Source:UniProtKB/TrEMBL;Acc:F1RV31]
ENSSSCG00000023207	U6	12	8372136	8372242	U6 spliceosomal RNA [Source:RFAM;Acc:RF00026]
ENSSSCG00000019228	snoR38	12	4809433	4809515	Small nucleolar RNA R38 [Source:RFAM;Acc:RF00213]
ENSSSCG00000019428	snoR38	12	4808861	4808932	Small nucleolar RNA R38 [Source:RFAM;Acc:RF00213]
ENSSSCG00000020578	SCARNA16	12	4273849	4274036	Small Cajal body specific RNA 16 [Source:RFAM;Acc:RF00424]
ENSSSCG00000020309	U6	12	5446884	5446989	U6 spliceosomal RNA [Source:RFAM;Acc:RF00026]
ENSSSCG00000025081	U6	12	8313772	8313878	U6 spliceosomal RNA [Source:RFAM;Acc:RF00026]
ENSSSCG00000019245	snoR38	12	4811127	4811204	Small nucleolar RNA R38 [Source:RFAM;Acc:RF00213]
ENSSSCG00000023051		12	6227325	6227424
ENSSSCG00000020634	U6	12	4171330	4171406	U6 spliceosomal RNA [Source:RFAM;Acc:RF00026]
ENSSSCG00000024769		12	5574810	5574894
ENSSSCG00000011987		13	172565724	172566650	Uncharacterized protein [Source:UniProtKB/TrEMBL;Acc:F1SK76]
ENSSSCG00000021732	CRYBG3	13	172665111	172695684	beta-gamma crystallin domain containing 3 [Source:HGNC Symbol;Acc:34427]
ENSSSCG00000022895		13	172696363	172707950	Uncharacterized protein [Source:UniProtKB/TrEMBL;Acc:I3LUY9]
ENSSSCG00000027278	ARL6	13	172773894	172821180	ADP-ribosylation factor-like 6 [Source:HGNC Symbol;Acc:13210]
ENSSSCG00000027432	NSUN3	13	176447368	176506890	NOP2/Sun domain family, member 3 [Source:HGNC Symbol;Acc:26208]
ENSSSCG00000030683	ARL13B	13	176513526	176539039	ADP-ribosylation factor-like 13B [Source:HGNC Symbol;Acc:25419]
ENSSSCG00000025170		13	176555542	176556426	Uncharacterized protein [Source:UniProtKB/TrEMBL;Acc:I3LSW1]
ENSSSCG00000011993		13	176765927	176772447	Uncharacterized protein [Source:UniProtKB/TrEMBL;Acc:F1SK70]
ENSSSCG00000025392		13	176779017	176780830	Uncharacterized protein [Source:UniProtKB/TrEMBL;Acc:I3LSF4]
ENSSSCG00000026130	EPHA3	13	177406602	177810115	Sus scrofa EPH receptor A3 (EPHA3), mRNA. [Source:RefSeq mRNA;Acc:NM_001195335]
ENSSSCG00000011720	MBNL1	13	100593724	100741274	muscleblind-like splicing regulator 1 [Source:HGNC Symbol;Acc:6923]
ENSSSCG00000011995		13	178437354	178438181	Uncharacterized protein [Source:UniProtKB/TrEMBL;Acc:F1SK69]
ENSSSCG00000030227	HTR1F	13	178816054	178817154	5-hydroxytryptamine (serotonin) receptor 1F, G protein-coupled [Source:HGNC Symbol;Acc:5292]
ENSSSCG00000011721	P2RY1	13	101032112	101034164	purinergic receptor P2Y, G-protein coupled, 1 [Source:HGNC Symbol;Acc:8539]
ENSSSCG00000011999	CADM2	13	180751367	180942328	cell adhesion molecule 2 [Source:HGNC Symbol;Acc:29849]
ENSSSCG00000029127		13	182833132	182834038	Uncharacterized protein [Source:UniProtKB/TrEMBL;Acc:I3LSV5]
ENSSSCG00000011722	RAP2B	13	101331694	101346671	RAP2B, member of RAS oncogene family [Source:HGNC Symbol;Acc:9862]
ENSSSCG00000022789		13	183834656	183877970	Uncharacterized protein [Source:UniProtKB/TrEMBL;Acc:I3L6A4]
ENSSSCG00000012000	GBE1	13	184018402	184112967	Uncharacterized protein [Source:UniProtKB/TrEMBL;Acc:F1SK65]
ENSSSCG00000029384		13	184210770	184232276	Uncharacterized protein [Source:UniProtKB/TrEMBL;Acc:I3L688]
ENSSSCG00000012001		13	186520074	186882856	Uncharacterized protein [Source:UniProtKB/TrEMBL;Acc:F1SK64]
ENSSSCG00000012002		13	187691228	187851594	Uncharacterized protein [Source:UniProtKB/TrEMBL;Acc:F1SK63]
ENSSSCG00000012004	LIPI	13	189333225	189357220	lipase, member I [Source:HGNC Symbol;Acc:18821]
ENSSSCG00000022325		13	189369705	189374147	Uncharacterized protein [Source:UniProtKB/TrEMBL;Acc:I3L8K8]
ENSSSCG00000012005		13	189375477	189379121	Uncharacterized protein [Source:UniProtKB/TrEMBL;Acc:F1SK60]
ENSSSCG00000012006		13	189414690	189546760	Uncharacterized protein [Source:UniProtKB/TrEMBL;Acc:F1SK59]
ENSSSCG00000012007	HSPA13	13	189549389	189561047	heat shock protein 70kDa family, member 13 [Source:HGNC Symbol;Acc:11375]
ENSSSCG00000012008	SAMSN1	13	189683758	189716074	SAM domain, SH3 domain and nuclear localization signals 1 [Source:HGNC Symbol;Acc:10528]
ENSSSCG00000021038	NRIP1	13	190062821	190066291	nuclear receptor interacting protein 1 [Source:HGNC Symbol;Acc:8001]
ENSSSCG00000024623	USP25	13	190890292	191009147	ubiquitin specific peptidase 25 [Source:HGNC Symbol;Acc:12624]
ENSSSCG00000012009		13	191183469	191184452	Uncharacterized protein [Source:UniProtKB/TrEMBL;Acc:F1SK56]
ENSSSCG00000012012	CXADR	13	192284841	192305722	coxsackie virus and adenovirus receptor [Source:HGNC Symbol;Acc:2559]
ENSSSCG00000012014	BTG3	13	192359274	192373116	Sus scrofa BTG family, member 3 (BTG3), mRNA. [Source:RefSeq mRNA;Acc:NM_001097517]
ENSSSCG00000021429	C21orf91	13	192505850	192540712	chromosome 21 open reading frame 91 [Source:HGNC Symbol;Acc:16459]
ENSSSCG00000012018	CHODL	13	192971795	193001979	chondrolectin [Source:HGNC Symbol;Acc:17807]
ENSSSCG00000012019	TMPRSS15	13	192997371	193141213	transmembrane protease, serine 15 [Source:HGNC Symbol;Acc:9490]
ENSSSCG00000012020		13	195314182	195508530
ENSSSCG00000024559		13	195510058	195514776	Uncharacterized protein [Source:UniProtKB/TrEMBL;Acc:I3LUG8]
ENSSSCG00000012021		13	199001550	199018936
ENSSSCG00000027041		13	170497881	170501306	Uncharacterized protein [Source:UniProtKB/TrEMBL;Acc:I3LQT7]
ENSSSCG00000011978	CPOX	13	170521799	170536695	coproporphyrinogen oxidase [Source:HGNC Symbol;Acc:2321]
ENSSSCG00000011979	GPR15	13	170577770	170578846	G protein-coupled receptor 15 [Source:HGNC Symbol;Acc:4469]
ENSSSCG00000011980	CLDND1	13	170587050	170594820	claudin domain containing 1 [Source:HGNC Symbol;Acc:1322]
ENSSSCG00000026824		13	170644340	170645266	Uncharacterized protein [Source:UniProtKB/TrEMBL;Acc:I3LM32]
ENSSSCG00000030027		13	170899937	170900899	Uncharacterized protein [Source:UniProtKB/TrEMBL;Acc:I3LKS3]
ENSSSCG00000027818		13	170960177	170961100	Uncharacterized protein [Source:UniProtKB/TrEMBL;Acc:I3LJF0]
ENSSSCG00000029286		13	171118052	171118969	Uncharacterized protein [Source:UniProtKB/TrEMBL;Acc:I3LEC9]
ENSSSCG00000021488		13	171157654	171158574	Uncharacterized protein [Source:UniProtKB/TrEMBL;Acc:I3LNB1]
ENSSSCG00000025555		13	171181037	171181963	Uncharacterized protein [Source:UniProtKB/TrEMBL;Acc:I3LIZ6]
ENSSSCG00000022188		13	171219741	171220667	Uncharacterized protein [Source:UniProtKB/TrEMBL;Acc:I3LCA8]
ENSSSCG00000026008		13	171386627	171388439	Uncharacterized protein [Source:UniProtKB/TrEMBL;Acc:I3LHQ7]
ENSSSCG00000030163		13	171423251	171424210	Uncharacterized protein [Source:UniProtKB/TrEMBL;Acc:I3LN14]
ENSSSCG00000023885		13	171584467	171585408	Uncharacterized protein [Source:UniProtKB/TrEMBL;Acc:I3LGV5]
ENSSSCG00000020660		13	171607868	171609306	Uncharacterized protein [Source:UniProtKB/TrEMBL;Acc:I3LA94]
ENSSSCG00000029528		13	171742594	171743863	Uncharacterized protein [Source:UniProtKB/TrEMBL;Acc:I3LIJ9]
ENSSSCG00000023028	JAM2	13	199115876	199168012	junctional adhesion molecule 2 [Source:HGNC Symbol;Acc:14686]
ENSSSCG00000029218		13	171953413	171954357	Uncharacterized protein [Source:UniProtKB/TrEMBL;Acc:I3LIM7]
ENSSSCG00000024819		13	171970056	171971033	Uncharacterized protein [Source:UniProtKB/TrEMBL;Acc:I3L8I7]
ENSSSCG00000028416		13	171992666	171993757	Uncharacterized protein [Source:UniProtKB/TrEMBL;Acc:I3LF53]
ENSSSCG00000020950		13	172007411	172008340	Uncharacterized protein [Source:UniProtKB/TrEMBL;Acc:I3LKV3]
ENSSSCG00000026639		13	172132564	172133535	Uncharacterized protein [Source:UniProtKB/TrEMBL;Acc:I3LVQ9]
ENSSSCG00000011986	OR5K4	13	172155957	172156772	olfactory receptor, family 5, subfamily K, member 4 [Source:HGNC Symbol;Acc:31291]
ENSSSCG00000020766		13	172179713	172180630	Uncharacterized protein [Source:UniProtKB/TrEMBL;Acc:I3LFL6]
ENSSSCG00000026350		13	172303514	172305037	Uncharacterized protein [Source:UniProtKB/TrEMBL;Acc:I3LSG5]
ENSSSCG00000022745		13	172313565	172314651	Uncharacterized protein [Source:UniProtKB/TrEMBL;Acc:I3LCH1]
ENSSSCG00000022298		13	172359777	172360706	Uncharacterized protein [Source:UniProtKB/TrEMBL;Acc:I3LKL7]
ENSSSCG00000026479		13	199138367	199141529	Uncharacterized protein [Source:UniProtKB/TrEMBL;Acc:I3LTQ8]
ENSSSCG00000022586	ATP5J	13	199152403	199157934	ATP synthase-coupling factor 6, mitochondrial [Source:UniProtKB/Swiss-Prot;Acc:P13618]
ENSSSCG00000011990		13	172465677	172466630	Uncharacterized protein [Source:UniProtKB/TrEMBL;Acc:F1SK73]
ENSSSCG00000022632		13	199172158	199173832	Uncharacterized protein [Source:UniProtKB/TrEMBL;Acc:I3LCZ5]
ENSSSCG00000030061		13	172486131	172487128	Uncharacterized protein [Source:UniProtKB/TrEMBL;Acc:I3LJT4]
ENSSSCG00000012022	APP	13	199291020	199568630	amyloid beta A4 protein [Source:RefSeq peptide;Acc:NP_999537]
ENSSSCG00000011988		13	172530708	172532504	Uncharacterized protein [Source:UniProtKB/TrEMBL;Acc:F1SK75]
ENSSSCG00000027941	LSAMP	13	153563024	153783293	limbic system-associated membrane protein [Source:HGNC Symbol;Acc:6705]
ENSSSCG00000024302	GAP43	13	153883055	153883669	growth associated protein 43 [Source:HGNC Symbol;Acc:4140]
ENSSSCG00000011910	SHFM1	13	154115471	154115683	split hand/foot malformation (ectrodactyly) type 1 [Source:HGNC Symbol;Acc:10845]
ENSSSCG00000026113		13	155134436	155152622	Uncharacterized protein [Source:UniProtKB/TrEMBL;Acc:I3L6W1]
ENSSSCG00000029267		13	155180548	155197313	Uncharacterized protein [Source:UniProtKB/TrEMBL;Acc:I3L5K4]
ENSSSCG00000011911		13	155329856	155367784	Uncharacterized protein [Source:UniProtKB/TrEMBL;Acc:F1SP99]
ENSSSCG00000011912		13	155445514	155472771	Uncharacterized protein [Source:UniProtKB/TrEMBL;Acc:F1SP98]
ENSSSCG00000028589		13	155488760	155515437	Uncharacterized protein [Source:UniProtKB/TrEMBL;Acc:I3LDP8]
ENSSSCG00000011913		13	155530844	155568016	Uncharacterized protein [Source:UniProtKB/TrEMBL;Acc:F1SP97]
ENSSSCG00000011914	ZDHHC23	13	155573607	155584372	zinc finger, DHHC-type containing 23 [Source:HGNC Symbol;Acc:28654]
ENSSSCG00000011915	GRAMD1C	13	155584614	155686697	GRAM domain containing 1C [Source:HGNC Symbol;Acc:25252]
ENSSSCG00000011916	ATP6V1A	13	155711286	155777818	ATPase, H+ transporting, lysosomal 70kDa, V1 subunit A [Source:HGNC Symbol;Acc:851]
ENSSSCG00000011917	NAA50	13	155778484	155800945	N(alpha)-acetyltransferase 50, NatE catalytic subunit [Source:HGNC Symbol;Acc:29533]
ENSSSCG00000011918	KIAA2018	13	155815450	155865635	KIAA2018 [Source:HGNC Symbol;Acc:30494]
ENSSSCG00000024614	ITSN1	13	207205351	207267685	intersectin 1 (SH3 domain protein) [Source:HGNC Symbol;Acc:6183]
ENSSSCG00000024429	SIDT1	13	155885416	155981611	SID1 transmembrane family, member 1 [Source:HGNC Symbol;Acc:25967]
ENSSSCG00000012042	ATP5O	13	207336286	207346588	Sus scrofa ATP synthase H+-transporting mitochondrial F1 complex O subunit (LOC733678), nuclear gene encoding mitochondrial protein, mRNA. [Source:RefSeq mRNA;Acc:NM_001044606]
ENSSSCG00000024663	SPICE1	13	156006479	156049327	spindle and centriole associated protein 1 [Source:HGNC Symbol;Acc:25083]
ENSSSCG00000011718		13	100568852	100569157
ENSSSCG00000023780	SLC5A3	13	207541727	207543337	Uncharacterized protein [Source:UniProtKB/TrEMBL;Acc:I3LI77]
ENSSSCG00000025826	BOC	13	156163781	156182288	BOC cell adhesion associated, oncogene regulated [Source:HGNC Symbol;Acc:17173]
ENSSSCG00000026981	MRPS6	13	207569045	207586377	mitochondrial ribosomal protein S6 [Source:HGNC Symbol;Acc:14051]
ENSSSCG00000012045	KCNE2	13	207808671	207809042	potassium voltage-gated channel, Isk-related family, member 2 [Source:HGNC Symbol;Acc:6242]
ENSSSCG00000012046	SMIM11	13	207814283	207826833	small integral membrane protein 11 [Source:HGNC Symbol;Acc:1293]
ENSSSCG00000012047	C21orf140	13	207836763	207837512	chromosome 21 open reading frame 140 [Source:HGNC Symbol;Acc:39602]
ENSSSCG00000012049	KCNE1	13	207880013	207880402	potassium voltage-gated channel, Isk-related family, member 1 [Source:HGNC Symbol;Acc:6240]
ENSSSCG00000021271	WDR52	13	156187708	156215178	WD repeat domain 52 [Source:HGNC Symbol;Acc:25631]
ENSSSCG00000011922		13	156229052	156230160	Uncharacterized protein [Source:UniProtKB/TrEMBL;Acc:F1SLU4]
ENSSSCG00000021965	ENV	13	156315861	156317843	Uncharacterized protein [Source:UniProtKB/TrEMBL;Acc:I3LTA9]
ENSSSCG00000012050	RCAN1	13	207934802	207945091	regulator of calcineurin 1 [Source:HGNC Symbol;Acc:3040]
ENSSSCG00000011926	CD200R1L	13	156623779	156665967
ENSSSCG00000011931		13	156982640	156983250
ENSSSCG00000011923	C3orf17	13	156503350	156514581	chromosome 3 open reading frame 17 [Source:HGNC Symbol;Acc:24496]
ENSSSCG00000028174		13	170614814	170615738
ENSSSCG00000028112	CLIC6	13	208080351	208130411	chloride intracellular channel 6 [Source:HGNC Symbol;Acc:2065]
ENSSSCG00000011217	NEK10	13	15305046	15475960	NIMA-related kinase 10 [Source:HGNC Symbol;Acc:18592]
ENSSSCG00000021535		13	192326816	192327817
ENSSSCG00000012016		13	192660978	192661466
ENSSSCG00000012052		13	208163970	208164559
ENSSSCG00000012051	RUNX1	13	208204968	208304419	Uncharacterized protein [Source:UniProtKB/TrEMBL;Acc:F1SGX5]
ENSSSCG00000011924	GTPBP8	13	156516992	156533758	GTP-binding protein 8 (putative) [Source:HGNC Symbol;Acc:25007]
ENSSSCG00000011925	CD200R1	13	156554457	156593722	Sus scrofa CD200 receptor 1 (CD200R1), mRNA. [Source:RefSeq mRNA;Acc:NM_001243546]
ENSSSCG00000030856	CH242-101P22.3	13	156554487	156665967	Sus scrofa CD200 receptor 1-like (CD200R1L), mRNA. [Source:RefSeq mRNA;Acc:NM_001244415]
ENSSSCG00000011927	UBE2B	13	156760856	156761673	ubiquitin-conjugating enzyme E2B [Source:HGNC Symbol;Acc:12473]
ENSSSCG00000011928	CCDC80	13	156787577	156826093	coiled-coil domain containing 80 [Source:HGNC Symbol;Acc:30649]
ENSSSCG00000028883	SETD4	13	209715199	209740460	SET domain containing 4 [Source:HGNC Symbol;Acc:1258]
ENSSSCG00000011218	SLC4A7	13	15480082	15550068	solute carrier family 4, sodium bicarbonate cotransporter, member 7 [Source:HGNC Symbol;Acc:11033]
ENSSSCG00000011929	SLC35A5	13	156835760	156876809	solute carrier family 35, member A5 [Source:HGNC Symbol;Acc:20792]
ENSSSCG00000020706		13	209752044	209758486
ENSSSCG00000011930	ATG3	13	156876874	156907029	autophagy related 3 [Source:HGNC Symbol;Acc:20962]
ENSSSCG00000012053	CBR3	13	209842576	209852620	carbonyl reductase 3 [Source:HGNC Symbol;Acc:1549]
ENSSSCG00000012054	DOPEY2	13	209860177	210009520	dopey family member 2 [Source:HGNC Symbol;Acc:1291]
ENSSSCG00000022626		13	15847280	15852366	Uncharacterized protein [Source:UniProtKB/TrEMBL;Acc:I3LVE5]
ENSSSCG00000027820	CD200	13	157180878	157193543	CD200 molecule [Source:HGNC Symbol;Acc:7203]
ENSSSCG00000025721	TMPRSS7	13	157329924	157369343	transmembrane protease, serine 7 [Source:HGNC Symbol;Acc:30846]
ENSSSCG00000012055	MORC3	13	210024234	210065080	MORC family CW-type zinc finger 3 [Source:HGNC Symbol;Acc:23572]
ENSSSCG00000025803	C3orf52	13	157376015	157391558	chromosome 3 open reading frame 52 [Source:HGNC Symbol;Acc:26255]
ENSSSCG00000021511	GCSAM	13	157394414	157415506	germinal center-associated, signaling and motility [Source:HGNC Symbol;Acc:20253]
ENSSSCG00000028279		13	157419578	157429959	Uncharacterized protein [Source:UniProtKB/TrEMBL;Acc:I3L6R9]
ENSSSCG00000023918	SLC9C1	13	157441171	157469892	solute carrier family 9, subfamily C (Na+-transporting carboxylic acid decarboxylase), member 1 [Source:HGNC Symbol;Acc:31401]
ENSSSCG00000030440		13	157489245	157501001	Uncharacterized protein [Source:UniProtKB/TrEMBL;Acc:I3LP06]
ENSSSCG00000012056	CHAF1B	13	210075873	210099924	chromatin assembly factor 1, subunit B (p60) [Source:HGNC Symbol;Acc:1911]
ENSSSCG00000011219		13	15916814	15921894	Uncharacterized protein [Source:UniProtKB/TrEMBL;Acc:F1RRH0]
ENSSSCG00000020680	CLDN14	13	210156655	210157374	Sus scrofa claudin 14 (CLDN14), mRNA. [Source:RefSeq mRNA;Acc:NM_001161642]
ENSSSCG00000027179	SIM2	13	210439982	210478671	single-minded family bHLH transcription factor 2 [Source:HGNC Symbol;Acc:10883]
ENSSSCG00000012059	HLCS	13	210481700	210676682	holocarboxylase synthetase (biotin-(proprionyl-CoA-carboxylase (ATP-hydrolysing)) ligase) [Source:HGNC Symbol;Acc:4976]
ENSSSCG00000012060	RIPPLY3	13	210717869	210726747	ripply transcriptional repressor 3 [Source:HGNC Symbol;Acc:3047]
ENSSSCG00000012061	PIGP	13	210760407	210768763	phosphatidylinositol glycan anchor biosynthesis, class P [Source:HGNC Symbol;Acc:3046]
ENSSSCG00000012062		13	210781584	210875732
ENSSSCG00000020975		13	210806054	210817734	Uncharacterized protein [Source:UniProtKB/TrEMBL;Acc:I3LF18]
ENSSSCG00000020751	U6	13	194369194	194369300	U6 spliceosomal RNA [Source:RFAM;Acc:RF00026]
ENSSSCG00000023641		13	155170857	155170950
ENSSSCG00000018164	ssc-let-7c	13	191559336	191559429	ssc-let-7c [Source:miRBase;Acc:MI0002445]
ENSSSCG00000019107	7SK	13	172165039	172165373	7SK RNA [Source:RFAM;Acc:RF00100]
ENSSSCG00000030085	SNORA70	13	181594245	181594333	Small nucleolar RNA SNORA70 [Source:RFAM;Acc:RF00156]
ENSSSCG00000018744	U6	13	196181306	196181409	U6 spliceosomal RNA [Source:RFAM;Acc:RF00026]
ENSSSCG00000026634	U6	13	174325293	174325395	U6 spliceosomal RNA [Source:RFAM;Acc:RF00026]
ENSSSCG00000027488	U6	13	194537155	194537261	U6 spliceosomal RNA [Source:RFAM;Acc:RF00026]
ENSSSCG00000018241	U6	13	194314383	194314488	U6 spliceosomal RNA [Source:RFAM;Acc:RF00026]
ENSSSCG00000019839	ssc-mir-99a	13	191558609	191558689	ssc-mir-99a [Source:miRBase;Acc:MI0013114]
ENSSSCG00000027172		13	209487890	209487982
ENSSSCG00000018474		13	178130167	178130271
ENSSSCG00000025700	U6	13	208116805	208116907	U6 spliceosomal RNA [Source:RFAM;Acc:RF00026]
ENSSSCG00000018244	SNORA29	13	199016092	199016230	Small nucleolar RNA SNORA29 [Source:RFAM;Acc:RF00429]
ENSSSCG00000020373	U6	13	155607788	155607889	U6 spliceosomal RNA [Source:RFAM;Acc:RF00026]
ENSSSCG00000019154	ssc-mir-155	13	199063344	199063424	ssc-mir-155 [Source:miRBase;Acc:MI0015907]
ENSSSCG00000019793	U6	13	199351615	199351720	U6 spliceosomal RNA [Source:RFAM;Acc:RF00026]
ENSSSCG00000024175	U6	13	183206202	183206308	U6 spliceosomal RNA [Source:RFAM;Acc:RF00026]
ENSSSCG00000028013	U6	13	186755478	186755584	U6 spliceosomal RNA [Source:RFAM;Acc:RF00026]
ENSSSCG00000024159	U6	13	199713646	199713752	U6 spliceosomal RNA [Source:RFAM;Acc:RF00026]
ENSSSCG00000010447	ACTA2	14	109852735	109871621	Sus scrofa actin, alpha 2, smooth muscle, aorta (ACTA2), mRNA. [Source:RefSeq mRNA;Acc:NM_001164650]
ENSSSCG00000010448	FAS	14	109911958	109939489	Fas cell surface death receptor [Source:HGNC Symbol;Acc:11920]
ENSSSCG00000010449	CH25H	14	110108612	110109424	cholesterol 25-hydroxylase [Source:HGNC Symbol;Acc:1907]
ENSSSCG00000010450	LIPA	14	110114083	110152331	lipase A, lysosomal acid, cholesterol esterase [Source:HGNC Symbol;Acc:6617]
ENSSSCG00000010451	IFIT2	14	110179712	110190465	interferon-induced protein with tetratricopeptide repeats 2 [Source:HGNC Symbol;Acc:5409]
ENSSSCG00000010452	IFIT3	14	110209344	110210870	Sus scrofa interferon-induced protein with tetratricopeptide repeats 3 (IFIT3), mRNA. [Source:RefSeq mRNA;Acc:NM_001204395]
ENSSSCG00000010416	ZNF32	14	100716655	100717407	zinc finger protein 32 [Source:HGNC Symbol;Acc:13095]
ENSSSCG00000029824	TFAM	14	100777165	100777856	Sus scrofa transcription factor A, mitochondrial (TFAM), nuclear gene encoding mitochondrial protein, mRNA. [Source:RefSeq mRNA;Acc:NM_001130211]
ENSSSCG00000010453	IFIT1	14	110223576	110235651	interferon-induced protein with tetratricopeptide repeats 1 [Source:HGNC Symbol;Acc:5407]
ENSSSCG00000021978	RPL37A	14	100785657	100785923	ribosomal protein L37a [Source:HGNC Symbol;Acc:10348]
ENSSSCG00000010454	IFIT5	14	110250795	110252240	interferon-induced protein with tetratricopeptide repeats 5 [Source:HGNC Symbol;Acc:13328]
ENSSSCG00000027984	ZWINT	14	102560761	102565212	ZW10 interacting kinetochore protein [Source:HGNC Symbol;Acc:13195]
ENSSSCG00000010455	SLC16A12	14	110260092	110285501	solute carrier family 16, member 12 [Source:HGNC Symbol;Acc:23094]
ENSSSCG00000010456	PANK1	14	110397901	110460603	pantothenate kinase 1 [Source:HGNC Symbol;Acc:8598]
ENSSSCG00000010426	PCDH15	14	104401815	104854168	protocadherin-related 15 [Source:HGNC Symbol;Acc:14674]
ENSSSCG00000010457	KIF20B	14	110499118	110581337	kinesin family member 20B [Source:HGNC Symbol;Acc:7212]
ENSSSCG00000010459	HTR7	14	111555789	111660175	5-hydroxytryptamine (serotonin) receptor 7, adenylate cyclase-coupled [Source:HGNC Symbol;Acc:5302]
ENSSSCG00000010460	RPP30	14	111677164	111708496	ribonuclease P/MRP 30kDa subunit [Source:HGNC Symbol;Acc:17688]
ENSSSCG00000010428	DKK1	14	106114971	106117673	dickkopf WNT signaling pathway inhibitor 1 [Source:HGNC Symbol;Acc:2891]
ENSSSCG00000010429	PRKG1	14	106253479	106707670	cGMP-dependent protein kinase 1 [Source:RefSeq peptide;Acc:NP_001038039]
ENSSSCG00000010461	ANKRD1	14	111715049	111724029	Sus scrofa cardiac ankyrin repeat protein (CARP), mRNA. [Source:RefSeq mRNA;Acc:NM_213922]
ENSSSCG00000010430	CSTF2T	14	106806211	106808058	cleavage stimulation factor, 3' pre-RNA, subunit 2, 64kDa, tau variant [Source:HGNC Symbol;Acc:17086]
ENSSSCG00000010462	PCGF5	14	112021942	112056577	polycomb group ring finger 5 [Source:HGNC Symbol;Acc:28264]
ENSSSCG00000029076		14	107499605	107663345	Uncharacterized protein [Source:UniProtKB/TrEMBL;Acc:I3LA42]
ENSSSCG00000010431	A1CF	14	107777595	107848261	APOBEC1 complementation factor [Source:HGNC Symbol;Acc:24086]
ENSSSCG00000010463		14	112276672	112303151	Uncharacterized protein [Source:UniProtKB/TrEMBL;Acc:F1SCX1]
ENSSSCG00000020912		14	112475114	112561421	Uncharacterized protein [Source:UniProtKB/TrEMBL;Acc:I3LHR3]
ENSSSCG00000010464		14	112652687	112657270	Protein phosphatase 1 regulatory subunit 3 [Source:UniProtKB/TrEMBL;Acc:F1SCX0]
ENSSSCG00000010465	TNKS2	14	112909796	112975306	tankyrase, TRF1-interacting ankyrin-related ADP-ribose polymerase 2 [Source:HGNC Symbol;Acc:15677]
ENSSSCG00000009601	SLC18A1	14	4279273	4306458	solute carrier family 18 (vesicular monoamine transporter), member 1 [Source:HGNC Symbol;Acc:10934]
ENSSSCG00000010432		14	107865223	107969314	Uncharacterized protein [Source:UniProtKB/TrEMBL;Acc:F1SCZ9]
ENSSSCG00000009599		14	4482995	4483330
ENSSSCG00000010433	SGMS1	14	107988063	108105320	sphingomyelin synthase 1 [Source:HGNC Symbol;Acc:29799]
ENSSSCG00000023931		14	100705060	100708688
ENSSSCG00000010427	CH242-204J13.1	14	105631269	105636430
ENSSSCG00000010435	MINPP1	14	108506965	108560998	multiple inositol-polyphosphate phosphatase 1 [Source:HGNC Symbol;Acc:7102]
ENSSSCG00000010466		14	113029921	113030689
ENSSSCG00000010467		14	113060230	113153588	Uncharacterized protein [Source:UniProtKB/TrEMBL;Acc:F1SCA0]
ENSSSCG00000028694		14	4323926	4353798	Uncharacterized protein [Source:UniProtKB/TrEMBL;Acc:F1RMZ8]
ENSSSCG00000010437	PAPSS2	14	108701140	108789588	3'-phosphoadenosine 5'-phosphosulfate synthase 2 [Source:HGNC Symbol;Acc:8604]
ENSSSCG00000010468	CPEB3	14	113191918	113352216	cytoplasmic polyadenylation element binding protein 3 [Source:HGNC Symbol;Acc:21746]
ENSSSCG00000010469	MARCH5	14	113406896	113435560	membrane-associated ring finger (C3HC4) 5 [Source:HGNC Symbol;Acc:26025]
ENSSSCG00000010438	ATAD1	14	108795830	108866478	ATPase family, AAA domain containing 1 [Source:HGNC Symbol;Acc:25903]
ENSSSCG00000010470	IDE	14	113505019	113583601	insulin-degrading enzyme [Source:HGNC Symbol;Acc:5381]
ENSSSCG00000010440	PTEN	14	108911519	109003081	phosphatase and tensin homolog [Source:HGNC Symbol;Acc:9588]
ENSSSCG00000009616	HR	14	6822068	6840035	hair growth associated [Source:HGNC Symbol;Acc:5172]
ENSSSCG00000028559		14	4379299	4389659	Uncharacterized protein [Source:UniProtKB/TrEMBL;Acc:F1RMZ7]
ENSSSCG00000009598		14	4512052	4531633	Uncharacterized protein [Source:UniProtKB/TrEMBL;Acc:F1RN02]
ENSSSCG00000010471	KIF11	14	113726041	113777308	kinesin family member 11 [Source:HGNC Symbol;Acc:6388]
ENSSSCG00000009617	REEP4	14	6848698	6852806	receptor accessory protein 4 [Source:HGNC Symbol;Acc:26176]
ENSSSCG00000010473		14	113982146	114189630
ENSSSCG00000009633		14	7785333	7817139	Uncharacterized protein [Source:UniProtKB/TrEMBL;Acc:F1RM98]
ENSSSCG00000009603		14	4633037	4690215	Uncharacterized protein [Source:UniProtKB/TrEMBL;Acc:F1RMZ7]
ENSSSCG00000010441		14	109299788	109374966	Uncharacterized protein [Source:UniProtKB/TrEMBL;Acc:F1SCZ3]
ENSSSCG00000023141		14	109578357	109588106	Uncharacterized protein [Source:UniProtKB/TrEMBL;Acc:I3LJW5]
ENSSSCG00000010442	LIPK	14	109641964	109663197	lipase, family member K [Source:HGNC Symbol;Acc:23444]
ENSSSCG00000009602		14	4718535	4748277	Uncharacterized protein [Source:UniProtKB/TrEMBL;Acc:F1RMZ8]
ENSSSCG00000027065		14	109683419	109686470	Uncharacterized protein [Source:UniProtKB/TrEMBL;Acc:I3LBL2]
ENSSSCG00000010443		14	109689894	109694219	Uncharacterized protein [Source:UniProtKB/TrEMBL;Acc:F1SCZ1]
ENSSSCG00000010444	LIPM	14	109711438	109731791	lipase, family member M [Source:HGNC Symbol;Acc:23455]
ENSSSCG00000010472	HHEX	14	113794196	113800161	hematopoietically expressed homeobox [Source:HGNC Symbol;Acc:4901]
ENSSSCG00000025094		14	7872814	7883551	Uncharacterized protein [Source:UniProtKB/TrEMBL;Acc:I3L5L0]
ENSSSCG00000010445	ANKRD22	14	109732654	109744247	ankyrin repeat domain 22 [Source:HGNC Symbol;Acc:28321]
ENSSSCG00000009632		14	7961648	7976287	Uncharacterized protein [Source:UniProtKB/TrEMBL;Acc:F1RM99]
ENSSSCG00000010446	STAMBPL1	14	109782799	109844276	STAM binding protein-like 1 [Source:HGNC Symbol;Acc:24105]
ENSSSCG00000030363	LGI3	14	6856351	6865917	leucine-rich repeat LGI family, member 3 [Source:HGNC Symbol;Acc:18711]
ENSSSCG00000010474	CYP26C1	14	114191013	114197385	cytochrome P450, family 26, subfamily C, polypeptide 1 [Source:HGNC Symbol;Acc:20577]
ENSSSCG00000010475		14	114202067	114205314	Uncharacterized protein [Source:UniProtKB/TrEMBL;Acc:F1SC83]
ENSSSCG00000009635		14	7982446	7983883	Uncharacterized protein [Source:UniProtKB/TrEMBL;Acc:F1RM95]
ENSSSCG00000009637		14	7996225	8001752	Uncharacterized protein [Source:UniProtKB/TrEMBL;Acc:F1RM93]
ENSSSCG00000009619	SFTPC	14	6877790	6880769	Sus scrofa surfactant protein C (SFTPC), mRNA. [Source:RefSeq mRNA;Acc:NM_001044533]
ENSSSCG00000009620	BMP1	14	6881426	6923145	Uncharacterized protein [Source:UniProtKB/TrEMBL;Acc:F1RMB2]
ENSSSCG00000009605	GFRA2	14	6064459	6122961	GDNF family receptor alpha 2 [Source:HGNC Symbol;Acc:4244]
ENSSSCG00000029274		14	114259928	114274891	Uncharacterized protein [Source:UniProtKB/TrEMBL;Acc:I3LFF6]
ENSSSCG00000025877		14	114425502	114439186	Uncharacterized protein [Source:UniProtKB/TrEMBL;Acc:I3LR15]
ENSSSCG00000010476		14	114504895	114644090	Uncharacterized protein [Source:UniProtKB/TrEMBL;Acc:F1SC82]
ENSSSCG00000023602		14	6297871	6301968	Uncharacterized protein [Source:UniProtKB/TrEMBL;Acc:F1RMZ5]
ENSSSCG00000023463		14	6412295	6418553	Uncharacterized protein [Source:UniProtKB/TrEMBL;Acc:I3LQJ4]
ENSSSCG00000010752	FOXI2	14	148652848	148654565	forkhead box I2 [Source:HGNC Symbol;Acc:32448]
ENSSSCG00000009608		14	6506324	6507958	Uncharacterized protein [Source:UniProtKB/TrEMBL;Acc:F1RMC5]
ENSSSCG00000010751	NPS	14	148801925	148802101	neuropeptide S [Source:HGNC Symbol;Acc:33940]
ENSSSCG00000010754		14	148926306	148933908	Uncharacterized protein [Source:UniProtKB/TrEMBL;Acc:F1SDK5]
ENSSSCG00000010753		14	148976961	148991377	Uncharacterized protein [Source:UniProtKB/TrEMBL;Acc:F1SDK6]
ENSSSCG00000009612	DOK2	14	6618168	6622585	docking protein 2, 56kDa [Source:HGNC Symbol;Acc:2991]
ENSSSCG00000010755	PTPRE	14	149003756	149167170	protein tyrosine phosphatase, receptor type, E [Source:HGNC Symbol;Acc:9669]
ENSSSCG00000009611	XPO7	14	6629338	6721983	exportin 7 [Source:HGNC Symbol;Acc:14108]
ENSSSCG00000026302	MKI67	14	149170562	149198585	marker of proliferation Ki-67 [Source:HGNC Symbol;Acc:7107]
ENSSSCG00000009610	NPM2	14	6731581	6745688	Sus scrofa nucleophosmin/nucleoplasmin 2 (NPM2), mRNA. [Source:RefSeq mRNA;Acc:NM_001195362]
ENSSSCG00000009609	FGF17	14	6751877	6756921	fibroblast growth factor 17 [Source:HGNC Symbol;Acc:3673]
ENSSSCG00000009621	PHYHIP	14	6930006	6940575	phytanoyl-CoA 2-hydroxylase interacting protein [Source:HGNC Symbol;Acc:16865]
ENSSSCG00000009613	DMTN	14	6766728	6788321	dematin actin binding protein [Source:HGNC Symbol;Acc:3382]
ENSSSCG00000009622	POLR3D	14	6954990	6963583	polymerase (RNA) III (DNA directed) polypeptide D, 44kDa [Source:HGNC Symbol;Acc:1080]
ENSSSCG00000009614	FAM160B2	14	6795875	6812635	family with sequence similarity 160, member B2 [Source:HGNC Symbol;Acc:16492]
ENSSSCG00000030228	PIWIL2	14	6997778	7064207	piwi-like RNA-mediated gene silencing 2 [Source:HGNC Symbol;Acc:17644]
ENSSSCG00000009615	NUDT18	14	6814607	6817340	nudix (nucleoside diphosphate linked moiety X)-type motif 18 [Source:HGNC Symbol;Acc:26194]
ENSSSCG00000009585	GADD45G	14	1421135	1422690	Sus scrofa growth arrest and DNA-damage-inducible, gamma (GADD45G), mRNA. [Source:RefSeq mRNA;Acc:NM_001185129]
ENSSSCG00000027841		14	2406324	2406923	Uncharacterized protein [Source:UniProtKB/TrEMBL;Acc:F1RN13]
ENSSSCG00000028560		14	2838620	2839219	Sus scrofa DIRAS family protein (LOC780430), mRNA. [Source:RefSeq mRNA;Acc:NM_001078682]
ENSSSCG00000009623	SLC39A14	14	7073529	7120390	solute carrier family 39 (zinc transporter), member 14 [Source:HGNC Symbol;Acc:20858]
ENSSSCG00000021967	SYK	14	2849307	2853767	Uncharacterized protein [Source:UniProtKB/TrEMBL;Acc:I3LPY9]
ENSSSCG00000009624		14	7176195	7224214	Serine/threonine-protein phosphatase [Source:UniProtKB/TrEMBL;Acc:F1RMA8]
ENSSSCG00000009589	SYK	14	2866252	2869816	spleen tyrosine kinase [Source:HGNC Symbol;Acc:11491]
ENSSSCG00000009591		14	3074952	3222366	Uncharacterized protein [Source:UniProtKB/TrEMBL;Acc:F1RN09]
ENSSSCG00000009626	SORBS3	14	7282749	7311001	Uncharacterized protein [Source:UniProtKB/TrEMBL;Acc:F1RMA6]
ENSSSCG00000009592	NFIL3	14	3264861	3279160	nuclear factor, interleukin 3 regulated [Source:HGNC Symbol;Acc:7787]
ENSSSCG00000009593	ROR2	14	3602843	3643321	receptor tyrosine kinase-like orphan receptor 2 [Source:HGNC Symbol;Acc:10257]
ENSSSCG00000009625	PDLIM2	14	7316099	7328155	PDZ and LIM domain 2 (mystique) [Source:HGNC Symbol;Acc:13992]
ENSSSCG00000009627		14	7332462	7339301	Uncharacterized protein [Source:UniProtKB/TrEMBL;Acc:F1RMA5]
ENSSSCG00000009628	CCAR2	14	7339641	7357993	cell cycle and apoptosis regulator 2 [Source:HGNC Symbol;Acc:23360]
ENSSSCG00000009594	SPTLC1	14	3957342	4012424	serine palmitoyltransferase, long chain base subunit 1 [Source:HGNC Symbol;Acc:11277]
ENSSSCG00000009629	BIN3	14	7354351	7376638	bridging integrator 3 [Source:HGNC Symbol;Acc:1054]
ENSSSCG00000009595		14	4040396	4083644	Uncharacterized protein [Source:UniProtKB/TrEMBL;Acc:F1RN04]
ENSSSCG00000009630	EGR-3	14	7426276	7428160	Uncharacterized protein [Source:UniProtKB/TrEMBL;Acc:F1RMA1]
ENSSSCG00000009596		14	4147673	4153643	Uncharacterized protein [Source:UniProtKB/TrEMBL;Acc:F1RN03]
ENSSSCG00000009631	PEBP4	14	7446930	7698221	Sus scrofa phosphatidylethanolamine-binding protein 4 (PEBP4), mRNA. [Source:RefSeq mRNA;Acc:NM_001162888]
ENSSSCG00000027496		14	7764867	7779156	Uncharacterized protein [Source:UniProtKB/TrEMBL;Acc:I3LF74]
ENSSSCG00000019740	ssc-mir-107	14	110407095	110407181	ssc-mir-107 [Source:miRBase;Acc:MI0002449]
ENSSSCG00000018795	SNORA25	14	5741328	5741456	Small nucleolar RNA SNORA25 [Source:RFAM;Acc:RF00402]
ENSSSCG00000019843	U6atac	14	108774380	108774502	U6atac minor spliceosomal RNA [Source:RFAM;Acc:RF00619]
ENSSSCG00000024074	snoU13	14	107148972	107149073	Small nucleolar RNA U13 [Source:RFAM;Acc:RF01210]
ENSSSCG00000019627	U6	14	113025675	113025779	U6 spliceosomal RNA [Source:RFAM;Acc:RF00026]
ENSSSCG00000019508	U6	14	7083519	7083625	U6 spliceosomal RNA [Source:RFAM;Acc:RF00026]
ENSSSCG00000019534		14	109253150	109253301
ENSSSCG00000022122	snoU13	14	107071921	107072022	Small nucleolar RNA U13 [Source:RFAM;Acc:RF01210]
ENSSSCG00000021477	U6	14	2365529	2365630	U6 spliceosomal RNA [Source:RFAM;Acc:RF00026]
ENSSSCG00000023234	U6	14	2149748	2149849	U6 spliceosomal RNA [Source:RFAM;Acc:RF00026]
ENSSSCG00000029777	U6	14	2517519	2517620	U6 spliceosomal RNA [Source:RFAM;Acc:RF00026]
ENSSSCG00000022231		14	2697563	2697647
ENSSSCG00000018131	ssc-mir-320	14	6954934	6955013	ssc-mir-320 [Source:miRBase;Acc:MI0013097]
ENSSSCG00000018438		14	113244928	113245014
ENSSSCG00000026859	5S_rRNA	14	148767150	148767237	5S ribosomal RNA [Source:RFAM;Acc:RF00001]
ENSSSCG00000019901	5S_rRNA	14	149852973	149853079	5S ribosomal RNA [Source:RFAM;Acc:RF00001]
ENSSSCG00000026692	ARHGEF10	15	37993789	38000537	Rho guanine nucleotide exchange factor (GEF) 10 [Source:HGNC Symbol;Acc:14103]
ENSSSCG00000029796	KBTBD11	15	38048838	38050850	kelch repeat and BTB (POZ) domain containing 11 [Source:HGNC Symbol;Acc:29104]
ENSSSCG00000015747		15	38071422	38120615	Uncharacterized protein [Source:UniProtKB/TrEMBL;Acc:F1RVL5]
ENSSSCG00000029846		15	38266503	38271774	Uncharacterized protein [Source:UniProtKB/TrEMBL;Acc:I3LES8]
ENSSSCG00000030429		15	39268181	39304106
ENSSSCG00000015748	CSMD1	15	39333568	39635504	CUB and Sushi multiple domains 1 [Source:HGNC Symbol;Acc:14026]
ENSSSCG00000022301	EIF4EBP1	15	55557785	55560890	eukaryotic translation initiation factor 4E binding protein 1 [Source:HGNC Symbol;Acc:3288]
ENSSSCG00000026787	LSM1	15	55603947	55615854	LSM1 homolog, U6 small nuclear RNA associated (S. cerevisiae) [Source:HGNC Symbol;Acc:20472]
ENSSSCG00000021516		15	42662743	42689283	Uncharacterized protein [Source:UniProtKB/TrEMBL;Acc:I3LSV0]
ENSSSCG00000015753	ANGPT2	15	42685042	42787678	angiopoietin 2 [Source:HGNC Symbol;Acc:485]
ENSSSCG00000027599		15	55615558	55630485	Uncharacterized protein [Source:UniProtKB/TrEMBL;Acc:I3LP23]
ENSSSCG00000024328	BRF2	15	55684466	55692371	BRF2, RNA polymerase III transcription initiation factor 50 kDa subunit [Source:HGNC Symbol;Acc:17298]
ENSSSCG00000015825	GPR124	15	55688125	55727538	G protein-coupled receptor 124 [Source:HGNC Symbol;Acc:17849]
ENSSSCG00000015754	MCPH1	15	42711481	42747654	microcephalin 1 [Source:HGNC Symbol;Acc:6954]
ENSSSCG00000015826	PROSC	15	55741205	55752950	proline synthetase co-transcribed homolog (bacterial) [Source:HGNC Symbol;Acc:9457]
ENSSSCG00000015933	FASTKD1	15	85016660	85050120	FAST kinase domains 1 [Source:HGNC Symbol;Acc:26150]
ENSSSCG00000015755	AGPAT5	15	43013894	43063599	Sus scrofa 1-acylglycerol-3-phosphate O-acyltransferase 5 (lysophosphatidic acid acyltransferase, epsilon) (AGPAT5), mRNA. [Source:RefSeq mRNA;Acc:NM_001143701]
ENSSSCG00000015756		15	43093144	43110892	Uncharacterized protein [Source:UniProtKB/TrEMBL;Acc:F1RVK6]
ENSSSCG00000015827	ERLIN2	15	55763112	55778070	ER lipid raft associated 2 [Source:HGNC Symbol;Acc:1356]
ENSSSCG00000015934	PPIG	15	85061415	85100183	peptidylprolyl isomerase G (cyclophilin G) [Source:HGNC Symbol;Acc:14650]
ENSSSCG00000015757		15	43115233	43155001	Uncharacterized protein [Source:UniProtKB/TrEMBL;Acc:F1RVK5]
ENSSSCG00000015783	CASP3	15	52291090	52300426	caspase 3, apoptosis-related cysteine peptidase [Source:HGNC Symbol;Acc:1504]
ENSSSCG00000015828	ZNF703	15	55810718	55813928	zinc finger protein 703 [Source:HGNC Symbol;Acc:25883]
ENSSSCG00000029131	KCNU1	15	56424326	56538254	potassium channel, subfamily U, member 1 [Source:HGNC Symbol;Acc:18867]
ENSSSCG00000027555	DEFB1	15	43275913	43277836	Beta-defensin 1 [Source:UniProtKB/Swiss-Prot;Acc:O62697]
ENSSSCG00000029350		15	43278485	43279542	Uncharacterized protein [Source:UniProtKB/TrEMBL;Acc:I3LVS1]
ENSSSCG00000029990	PBD-2	15	43346318	43357071	Sus scrofa beta-defensin 2 (PBD-2), mRNA. [Source:RefSeq mRNA;Acc:NM_214442]
ENSSSCG00000015785		15	52433810	52464889	Uncharacterized protein [Source:UniProtKB/TrEMBL;Acc:F1RSZ2]
ENSSSCG00000022577		15	43390499	43392052	Ubiquitin carboxyl-terminal hydrolase [Source:UniProtKB/TrEMBL;Acc:I3LKE8]
ENSSSCG00000012370		15	43478787	43479194	Uncharacterized protein [Source:UniProtKB/TrEMBL;Acc:F1RTM7]
ENSSSCG00000015712		15	26805697	26823022	Uncharacterized protein [Source:UniProtKB/TrEMBL;Acc:F1RY13]
ENSSSCG00000024010		15	43525107	43621135	Uncharacterized protein [Source:UniProtKB/TrEMBL;Acc:I3LJL9]
ENSSSCG00000015935	CCDC173	15	85101218	85126943	coiled-coil domain containing 173 [Source:HGNC Symbol;Acc:25064]
ENSSSCG00000015713		15	26850629	26866038	Uncharacterized protein [Source:UniProtKB/TrEMBL;Acc:F1RY12]
ENSSSCG00000015714	CCDC93	15	26872992	26974155	coiled-coil domain containing 93 [Source:HGNC Symbol;Acc:25611]
ENSSSCG00000029566		15	43936870	43943341	Uncharacterized protein [Source:UniProtKB/TrEMBL;Acc:I3LLD0]
ENSSSCG00000015936	PHOSPHO2	15	85127155	85133913	phosphatase, orphan 2 [Source:HGNC Symbol;Acc:28316]
ENSSSCG00000023328	GPM6A	15	43943819	43951131	glycoprotein M6A [Source:HGNC Symbol;Acc:4460]
ENSSSCG00000015763		15	43983562	43999763	Uncharacterized protein [Source:UniProtKB/TrEMBL;Acc:F1RT34]
ENSSSCG00000015937	KLHL23	15	85149172	85169855	Uncharacterized protein [Source:UniProtKB/TrEMBL;Acc:F1S1V2]
ENSSSCG00000015765	WDR17	15	44245981	44300112	WD repeat domain 17 [Source:HGNC Symbol;Acc:16661]
ENSSSCG00000015766		15	44346307	44394307
ENSSSCG00000015829		15	56640841	56650870	Uncharacterized protein [Source:UniProtKB/TrEMBL;Acc:F1RX81]
ENSSSCG00000015786		15	52464597	52518969	Uncharacterized protein [Source:UniProtKB/TrEMBL;Acc:F1RSZ1]
ENSSSCG00000015938	SSB	15	85205443	85215536	Sjogren syndrome antigen B (autoantigen La) [Source:HGNC Symbol;Acc:11316]
ENSSSCG00000015784	FACL2	15	52526606	52592779	Sus scrofa acyl-CoA synthetase long-chain family member 1 (ACSL1), mRNA. [Source:RefSeq mRNA;Acc:NM_001167629]
ENSSSCG00000015767	SPATA4	15	44398799	44405633	Sus scrofa spermatogenesis associated 4 (SPATA4), mRNA. [Source:RefSeq mRNA;Acc:NM_001177923]
ENSSSCG00000015830	UNC5D	15	57373096	57561665	unc-5 homolog D (C. elegans) [Source:HGNC Symbol;Acc:18634]
ENSSSCG00000030395	ASB5	15	44410073	44464546	ankyrin repeat and SOCS box containing 5 [Source:HGNC Symbol;Acc:17180]
ENSSSCG00000015715	EN1	15	28042612	28046935	engrailed homeobox 1 [Source:HGNC Symbol;Acc:3342]
ENSSSCG00000015790	SLC25A4	15	52922448	52926945	solute carrier family 25 (mitochondrial carrier; adenine nucleotide translocator), member 4 [Source:HGNC Symbol;Acc:10990]
ENSSSCG00000015716	MARCO	15	28139546	28177787	macrophage receptor with collagenous structure [Source:HGNC Symbol;Acc:6895]
ENSSSCG00000025322		15	52936324	53044249	Uncharacterized protein [Source:UniProtKB/TrEMBL;Acc:I3L9A7]
ENSSSCG00000015717	C1QL2	15	28311838	28313309	complement component 1, q subcomponent-like 2 [Source:HGNC Symbol;Acc:24181]
ENSSSCG00000015791		15	53028177	53029248	Uncharacterized protein [Source:UniProtKB/TrEMBL;Acc:F1RZQ5]
ENSSSCG00000015789	SNX25	15	53105367	53186182	sorting nexin 25 [Source:HGNC Symbol;Acc:21883]
ENSSSCG00000029304	STEAP3	15	28424281	28468031	STEAP family member 3, metalloreductase [Source:HGNC Symbol;Acc:24592]
ENSSSCG00000015718	C2orf76	15	28517964	28578003	chromosome 2 open reading frame 76 [Source:HGNC Symbol;Acc:27017]
ENSSSCG00000023435	DBI	15	28578032	28584893	Sus scrofa diazepam binding inhibitor (GABA receptor modulator, acyl-CoA binding protein) (DBI), mRNA. [Source:RefSeq mRNA;Acc:NM_214119]
ENSSSCG00000023693	PROC	15	28724895	28735705	protein C (inactivator of coagulation factors Va and VIIIa) [Source:HGNC Symbol;Acc:9451]
ENSSSCG00000015835	DUSP26	15	59482758	59487306	dual specificity phosphatase 26 (putative) [Source:HGNC Symbol;Acc:28161]
ENSSSCG00000015769	SPCS3	15	44496159	44505427	signal peptidase complex subunit 3 homolog (S. cerevisiae) [Source:HGNC Symbol;Acc:26212]
ENSSSCG00000015834	RNF122	15	59503838	59520949	ring finger protein 122 [Source:HGNC Symbol;Acc:21147]
ENSSSCG00000030354	MAP3K2	15	28766306	28858148	mitogen-activated protein kinase kinase kinase 2 [Source:HGNC Symbol;Acc:6854]
ENSSSCG00000015833	TTI2	15	59535851	59548025	TELO2 interacting protein 2 [Source:HGNC Symbol;Acc:26262]
ENSSSCG00000015721	ERCC3	15	28869704	28904383	excision repair cross-complementing rodent repair deficiency, complementation group 3 [Source:HGNC Symbol;Acc:3435]
ENSSSCG00000015792	LRP2BP	15	53182412	53222250	LRP2 binding protein [Source:HGNC Symbol;Acc:25434]
ENSSSCG00000015793	UFSP2	15	53234677	53252191	UFM1-specific peptidase 2 [Source:HGNC Symbol;Acc:25640]
ENSSSCG00000015832	MAK16	15	59542891	59554103	MAK16 homolog (S. cerevisiae) [Source:HGNC Symbol;Acc:13703]
ENSSSCG00000015770	VEGFC	15	44742346	44773322	vascular endothelial growth factor C [Source:HGNC Symbol;Acc:12682]
ENSSSCG00000015836	HNRNPA2B1	15	59810834	59811895	heterogeneous nuclear ribonucleoprotein A2/B1 [Source:HGNC Symbol;Acc:5033]
ENSSSCG00000028458	METTL5	15	85214738	85225185	methyltransferase like 5 [Source:HGNC Symbol;Acc:25006]
ENSSSCG00000025008		15	59917447	60041096	Uncharacterized protein [Source:UniProtKB/TrEMBL;Acc:I3L784]
ENSSSCG00000015794	C4orf47	15	53252478	53271631	chromosome 4 open reading frame 47 [Source:HGNC Symbol;Acc:34346]
ENSSSCG00000015720	BIN1	15	29008391	29057235	bridging integrator 1 [Source:HGNC Symbol;Acc:1052]
ENSSSCG00000015839	NRG1	15	60061821	60150637	neuregulin 1 [Source:HGNC Symbol;Acc:7997]
ENSSSCG00000015771	NEIL3	15	45495291	45542560	nei endonuclease VIII-like 3 (E. coli) [Source:HGNC Symbol;Acc:24573]
ENSSSCG00000015724		15	29401199	29403883	Uncharacterized protein [Source:UniProtKB/TrEMBL;Acc:F1RXZ2]
ENSSSCG00000030984	GYPC	15	29595202	29625473	Uncharacterized protein [Source:UniProtKB/TrEMBL;Acc:K7GQP1]
ENSSSCG00000015795	CCDC110	15	53276349	53285202	coiled-coil domain containing 110 [Source:HGNC Symbol;Acc:28504]
ENSSSCG00000015939		15	85315335	85379367	Uncharacterized protein [Source:UniProtKB/TrEMBL;Acc:F1S1V0]
ENSSSCG00000023800		15	30509778	30510162	Uncharacterized protein [Source:UniProtKB/TrEMBL;Acc:I3L5F4]
ENSSSCG00000024534		15	30885963	30886347	Uncharacterized protein [Source:UniProtKB/TrEMBL;Acc:I3LTC1]
ENSSSCG00000015726	CNTNAP5	15	31248003	31803163	contactin associated protein-like 5 [Source:HGNC Symbol;Acc:18748]
ENSSSCG00000015796	PDLIM3	15	53297822	53328139	Sus scrofa PDZ and LIM domain 3 (PDLIM3), mRNA. [Source:RefSeq mRNA;Acc:NM_001001637]
ENSSSCG00000015940		15	85380836	85539166	Uncharacterized protein [Source:UniProtKB/TrEMBL;Acc:F1S1U9]
ENSSSCG00000015772	AGA	15	45612423	45623938	aspartylglucosaminidase [Source:HGNC Symbol;Acc:318]
ENSSSCG00000015942	ERICH2	15	86344552	86348285	glutamate-rich 2 [Source:HGNC Symbol;Acc:44395]
ENSSSCG00000022233	GAD1	15	86374616	86419165	Sus scrofa glutamate decarboxylase 1 (brain, 67kDa) (GAD1), mRNA. [Source:RefSeq mRNA;Acc:NM_213894]
ENSSSCG00000030079		15	33168017	33168992	Uncharacterized protein [Source:UniProtKB/TrEMBL;Acc:I3LI84]
ENSSSCG00000015729	TSN	15	34655273	34661441	translin [Source:HGNC Symbol;Acc:12379]
ENSSSCG00000015730	NIFK	15	34678356	34692425	nucleolar protein interacting with the FHA domain of MKI67 [Source:HGNC Symbol;Acc:17838]
ENSSSCG00000015943	GORASP2	15	86481990	86513748	golgi reassembly stacking protein 2, 55kDa [Source:HGNC Symbol;Acc:17500]
ENSSSCG00000027791		15	34740914	34928241	Uncharacterized protein [Source:UniProtKB/TrEMBL;Acc:I3LCL0]
ENSSSCG00000015731		15	34947026	34976543	Uncharacterized protein [Source:UniProtKB/TrEMBL;Acc:F1RXX6]
ENSSSCG00000015773		15	50567712	50594603	Uncharacterized protein [Source:UniProtKB/TrEMBL;Acc:F1RT16]
ENSSSCG00000029688		15	50679668	50828200	Uncharacterized protein [Source:UniProtKB/TrEMBL;Acc:I3L686]
ENSSSCG00000015732	TFCP2L1	15	35005974	35065807	transcription factor CP2-like 1 [Source:HGNC Symbol;Acc:17925]
ENSSSCG00000015774	TENM3	15	50897901	50993934	teneurin transmembrane protein 3 [Source:HGNC Symbol;Acc:29944]
ENSSSCG00000015944	TLK1	15	86555850	86671533	tousled-like kinase 1 [Source:HGNC Symbol;Acc:11841]
ENSSSCG00000015775	DCTD	15	51059841	51086007	dCMP deaminase [Source:HGNC Symbol;Acc:2710]
ENSSSCG00000021731	WWC2	15	51228282	51415512	WW and C2 domain containing 2 [Source:HGNC Symbol;Acc:24148]
ENSSSCG00000015945	METTL8	15	86863797	86947843	methyltransferase like 8 [Source:HGNC Symbol;Acc:25856]
ENSSSCG00000015947	DCAF17	15	86948086	86987701	DDB1 and CUL4 associated factor 17 [Source:HGNC Symbol;Acc:25784]
ENSSSCG00000027901	CLDN22	15	51416960	51417616	Sus scrofa claudin 22 (CLDN22), mRNA. [Source:RefSeq mRNA;Acc:NM_001160085]
ENSSSCG00000015798	ANKRD37	15	53346645	53349699	ankyrin repeat domain 37 [Source:HGNC Symbol;Acc:29593]
ENSSSCG00000015797	SORBS2	15	53434185	53445203	Sorbin and SH3 domain-containing protein 2 Sorbin [Source:UniProtKB/Swiss-Prot;Acc:P28220]
ENSSSCG00000022456		15	51419211	51419819	Uncharacterized protein [Source:UniProtKB/TrEMBL;Acc:I3LDL2]
ENSSSCG00000015803	CYP4V2	15	53758512	53771282	cytochrome P450, family 4, subfamily V, polypeptide 2 [Source:HGNC Symbol;Acc:23198]
ENSSSCG00000015779	CDKN2AIP	15	51499660	51503186	Uncharacterized protein [Source:UniProtKB/TrEMBL;Acc:F1RT10]
ENSSSCG00000022496		15	83630100	83667197	Uncharacterized protein [Source:UniProtKB/TrEMBL;Acc:I3LF98]
ENSSSCG00000028011		15	35125505	35139392	Uncharacterized protein [Source:UniProtKB/TrEMBL;Acc:I3LIB8]
ENSSSCG00000015733	GLI2	15	35267703	35357027	GLI family zinc finger 2 [Source:HGNC Symbol;Acc:4318]
ENSSSCG00000015921		15	83996666	83996812	Uncharacterized protein [Source:UniProtKB/TrEMBL;Acc:F1S1W8]
ENSSSCG00000015922	CERS6	15	84270149	84301280	ceramide synthase 6 [Source:HGNC Symbol;Acc:23826]
ENSSSCG00000015923	NOSTRIN	15	84397378	84450536	nitric oxide synthase trafficking [Source:HGNC Symbol;Acc:20203]
ENSSSCG00000024555	ING2	15	51531447	51539330	inhibitor of growth family, member 2 [Source:HGNC Symbol;Acc:6063]
ENSSSCG00000015776	RWDD4	15	51592235	51604510	RWD domain containing 4 [Source:HGNC Symbol;Acc:23750]
ENSSSCG00000015802	FAM149A	15	53776053	53823608	family with sequence similarity 149, member A [Source:HGNC Symbol;Acc:24527]
ENSSSCG00000015801	TLR3	15	53840783	53852536	Sus scrofa toll-like receptor 3 (TLR3), mRNA. [Source:RefSeq mRNA;Acc:NM_001097444]
ENSSSCG00000027033		15	35383922	35515028	Uncharacterized protein [Source:UniProtKB/TrEMBL;Acc:I3LJY6]
ENSSSCG00000015735	PTPN18	15	35772237	35792027	protein tyrosine phosphatase, non-receptor type 18 (brain-derived) [Source:HGNC Symbol;Acc:9649]
ENSSSCG00000025049	CYBRD1	15	87032975	87079679	Sus scrofa cytochrome b reductase 1 (CYBRD1), mRNA. [Source:RefSeq mRNA;Acc:NM_001128452]
ENSSSCG00000015734		15	35795927	35799078	Uncharacterized protein [Source:UniProtKB/TrEMBL;Acc:F1RXX3]
ENSSSCG00000015777	TRAPPC11	15	51604764	51656161	trafficking protein particle complex 11 [Source:HGNC Symbol;Acc:25751]
ENSSSCG00000015799	KLK3	15	53912808	53941519	Sus scrofa kallikrein B, plasma (Fletcher factor) 1 (KLKB1), mRNA. [Source:RefSeq mRNA;Acc:NM_214074]
ENSSSCG00000015924	SPC25	15	84459825	84474873	SPC25, NDC80 kinetochore complex component [Source:HGNC Symbol;Acc:24031]
ENSSSCG00000030223		15	53995756	54042667	Uncharacterized protein [Source:UniProtKB/TrEMBL;Acc:F1RZL9]
ENSSSCG00000015804	FTNB	15	54055200	54124151	Sus scrofa ADAM metallopeptidase domain 2 (ADAM2), mRNA. [Source:RefSeq mRNA;Acc:NM_213957]
ENSSSCG00000015780	STOX2	15	51804160	51913542	storkhead box 2 [Source:HGNC Symbol;Acc:25450]
ENSSSCG00000015781		15	51972058	52015097	Uncharacterized protein [Source:UniProtKB/TrEMBL;Acc:F1RSZ8]
ENSSSCG00000015737		15	35896926	35899979	Uncharacterized protein [Source:UniProtKB/TrEMBL;Acc:F1RXX0]
ENSSSCG00000015782	IRF2	15	52135059	52233016	Interferon regulatory factor 2; Uncharacterized protein [Source:UniProtKB/TrEMBL;Acc:F1RSZ7]
ENSSSCG00000026651		15	54145903	54165794	Uncharacterized protein [Source:UniProtKB/TrEMBL;Acc:I3LHV1]
ENSSSCG00000029536	SCTR	15	35970333	36021785	secretin receptor [Source:HGNC Symbol;Acc:10608]
ENSSSCG00000015738		15	36045463	36051320	Uncharacterized protein [Source:UniProtKB/TrEMBL;Acc:F1RXW9]
ENSSSCG00000015739		15	36053800	36093802	Uncharacterized protein [Source:UniProtKB/TrEMBL;Acc:F1RXW8]
ENSSSCG00000015741		15	36119483	36140714	Uncharacterized protein [Source:UniProtKB/TrEMBL;Acc:F1RXW6]
ENSSSCG00000015925	G6PC2	15	84486114	84492824	glucose-6-phosphatase, catalytic, 2 [Source:HGNC Symbol;Acc:28906]
ENSSSCG00000015742	TMEM177	15	36160645	36161580	transmembrane protein 177 [Source:HGNC Symbol;Acc:28143]
ENSSSCG00000015743	PTPN4	15	36329068	36452266	protein tyrosine phosphatase, non-receptor type 4 (megakaryocyte) [Source:HGNC Symbol;Acc:9656]
ENSSSCG00000015926	ABCB11	15	84507649	84580307	ATP-binding cassette, sub-family B (MDR/TAP), member 11 [Source:HGNC Symbol;Acc:42]
ENSSSCG00000029717		15	54178972	54191258	Uncharacterized protein [Source:UniProtKB/TrEMBL;Acc:I3LUA3]
ENSSSCG00000025861		15	54271195	54271633	Uncharacterized protein [Source:UniProtKB/TrEMBL;Acc:I3LJU4]
ENSSSCG00000015806		15	54295213	54442401	Uncharacterized protein [Source:UniProtKB/TrEMBL;Acc:F1RZL6]
ENSSSCG00000015930		15	84614647	84633377	Uncharacterized protein [Source:UniProtKB/TrEMBL;Acc:F1S1V9]
ENSSSCG00000015929		15	84748762	84759997	Uncharacterized protein [Source:UniProtKB/TrEMBL;Acc:F1S1W0]
ENSSSCG00000015805		15	54363937	54364621	Uncharacterized protein [Source:UniProtKB/TrEMBL;Acc:F1RZL7]
ENSSSCG00000015807	ADAM32	15	54483937	54582749	ADAM metallopeptidase domain 32 [Source:HGNC Symbol;Acc:15479]
ENSSSCG00000029042		15	84798248	84823208	Uncharacterized protein [Source:UniProtKB/TrEMBL;Acc:I3LNS4]
ENSSSCG00000015808	ADAM-9	15	54597519	54674520	Uncharacterized protein [Source:UniProtKB/TrEMBL;Acc:F1RZL4]
ENSSSCG00000015931		15	84972453	85014156	Uncharacterized protein [Source:UniProtKB/TrEMBL;Acc:F1S1V8]
ENSSSCG00000023795		15	36469245	36507485
ENSSSCG00000025168		15	36511927	36516569	Uncharacterized protein [Source:UniProtKB/TrEMBL;Acc:I3LHQ5]
ENSSSCG00000022715		15	36574526	36597440	Uncharacterized protein [Source:UniProtKB/TrEMBL;Acc:I3L6Q3]
ENSSSCG00000025455	RALB	15	36646556	36697791	v-ral simian leukemia viral oncogene homolog B [Source:HGNC Symbol;Acc:9840]
ENSSSCG00000015746	DLGAP2	15	37654773	37746147	discs, large (Drosophila) homolog-associated protein 2 [Source:HGNC Symbol;Acc:2906]
ENSSSCG00000023155	CLN8	15	37770243	37782103	ceroid-lipofuscinosis, neuronal 8 (epilepsy, progressive with mental retardation) [Source:HGNC Symbol;Acc:2079]
ENSSSCG00000023419		15	37931939	37986456	Uncharacterized protein [Source:UniProtKB/TrEMBL;Acc:I3LKY7]
ENSSSCG00000028592	TM2D2	15	54674879	54684745	TM2 domain containing 2 [Source:HGNC Symbol;Acc:24127]
ENSSSCG00000026608	HTRA4	15	54681387	54698687	Uncharacterized protein [Source:UniProtKB/TrEMBL;Acc:I3L7K4]
ENSSSCG00000028417		15	28712623	28712973
ENSSSCG00000025461		15	36618256	36619311
ENSSSCG00000030414		15	36650980	36651497
ENSSSCG00000030758	DEFB-104L	15	43209020	43211863
ENSSSCG00000029997		15	59359243	59360021
ENSSSCG00000015811	PLEKHA2	15	54710265	54730497	pleckstrin homology domain containing, family A (phosphoinositide binding specific) member 2 [Source:HGNC Symbol;Acc:14336]
ENSSSCG00000022603		15	54814443	54822326	Uncharacterized protein [Source:UniProtKB/TrEMBL;Acc:I3LIF0]
ENSSSCG00000015810		15	54842665	54848021	Uncharacterized protein [Source:UniProtKB/TrEMBL;Acc:F1RZL2]
ENSSSCG00000015814	TACC1	15	55038844	55080112	transforming, acidic coiled-coil containing protein 1 [Source:HGNC Symbol;Acc:11522]
ENSSSCG00000015815	FGFR1IIIC	15	55215592	55269381	Fibroblast growth factor receptor [Source:UniProtKB/TrEMBL;Acc:F1RZJ8]
ENSSSCG00000015816	LETM2	15	55274276	55294333	leucine zipper-EF-hand containing transmembrane protein 2 [Source:HGNC Symbol;Acc:14648]
ENSSSCG00000015820	WHSC1L1	15	55338007	55406429	Wolf-Hirschhorn syndrome candidate 1-like 1 [Source:HGNC Symbol;Acc:12767]
ENSSSCG00000015819	PPAPDC1B	15	55408593	55417521	phosphatidic acid phosphatase type 2 domain containing 1B [Source:HGNC Symbol;Acc:25026]
ENSSSCG00000015818	DDHD2	15	55414565	55455195	DDHD domain containing 2 [Source:HGNC Symbol;Acc:29106]
ENSSSCG00000015817		15	55469047	55479474
ENSSSCG00000015821	ADRB3	15	55482168	55484072	Sus scrofa adrenergic, beta-3-, receptor (ADRB3), mRNA. [Source:RefSeq mRNA;Acc:NM_001099927]
ENSSSCG00000026109	STAR	15	55502052	55509990	steroidogenic acute regulatory protein, mitochondrial precursor [Source:RefSeq peptide;Acc:NP_998920]
ENSSSCG00000021898	ASH2L	15	55512104	55552504	ash2 (absent, small, or homeotic)-like (Drosophila) [Source:HGNC Symbol;Acc:744]
ENSSSCG00000020041	SNORA31	15	53808423	53808552	Small nucleolar RNA SNORA31 [Source:RFAM;Acc:RF00322]
ENSSSCG00000019289	U6	15	60943249	60943353	U6 spliceosomal RNA [Source:RFAM;Acc:RF00026]
ENSSSCG00000020255	SNORD22	15	47644815	47644935	Small nucleolar RNA SNORD22 [Source:RFAM;Acc:RF00099]
ENSSSCG00000020559	U4	15	36552908	36553036	U4 spliceosomal RNA [Source:RFAM;Acc:RF00015]
ENSSSCG00000020566	7SK	15	50003530	50003839	7SK RNA [Source:RFAM;Acc:RF00100]
ENSSSCG00000023144	U6	15	41612827	41612935	U6 spliceosomal RNA [Source:RFAM;Acc:RF00026]
ENSSSCG00000021175	5S_rRNA	15	34847470	34847579	5S ribosomal RNA [Source:RFAM;Acc:RF00001]
ENSSSCG00000018378	snoU13	15	59535639	59535742	Small nucleolar RNA U13 [Source:RFAM;Acc:RF01210]
ENSSSCG00000026416	U4atac	15	34820149	34820274	U4atac minor spliceosomal RNA [Source:RFAM;Acc:RF00618]
ENSSSCG00000026666	U6	15	34713398	34713504	U6 spliceosomal RNA [Source:RFAM;Acc:RF00026]
ENSSSCG00000021385		15	39570836	39570911
ENSSSCG00000018238	7SK	15	35932142	35932448	7SK RNA [Source:RFAM;Acc:RF00100]
ENSSSCG00000019216		15	55172777	55172870
ENSSSCG00000028171	U6	15	53208324	53208430	U6 spliceosomal RNA [Source:RFAM;Acc:RF00026]
ENSSSCG00000019132	U6	15	59680139	59680244	U6 spliceosomal RNA [Source:RFAM;Acc:RF00026]
ENSSSCG00000016794	MYO10	16	6351995	6492682	myosin X [Source:HGNC Symbol;Acc:7593]
ENSSSCG00000016795		16	6829357	6866653	Uncharacterized protein [Source:UniProtKB/TrEMBL;Acc:F1SRL9]
ENSSSCG00000026842	CDH18	16	8744649	8877675	cadherin 18, type 2 [Source:HGNC Symbol;Acc:1757]
ENSSSCG00000028579		16	10273515	10276693	Uncharacterized protein [Source:UniProtKB/TrEMBL;Acc:I3LTS7]
ENSSSCG00000016799	CDH12	16	10811703	10941626	cadherin 12, type 2 (N-cadherin 2) [Source:HGNC Symbol;Acc:1751]
ENSSSCG00000021474		16	11018012	11212130	Uncharacterized protein [Source:UniProtKB/TrEMBL;Acc:I3LB46]
ENSSSCG00000016802	CDH10	16	12626760	12737775	cadherin 10, type 2 (T2-cadherin) [Source:HGNC Symbol;Acc:1749]
ENSSSCG00000029525		16	13079657	13081316	Uncharacterized protein [Source:UniProtKB/TrEMBL;Acc:I3LNE9]
ENSSSCG00000020845	CDH9	16	14892854	14935696	cadherin 9, type 2 (T1-cadherin) [Source:HGNC Symbol;Acc:1768]
ENSSSCG00000017100	MTRR	16	80297617	80323465	5-methyltetrahydrofolate-homocysteine methyltransferase reductase [Source:HGNC Symbol;Acc:7473]
ENSSSCG00000017099	FASTKD3	16	80323556	80332147	FAST kinase domains 3 [Source:HGNC Symbol;Acc:28758]
ENSSSCG00000017098	C5orf49	16	80340668	80355095	chromosome 5 open reading frame 49 [Source:HGNC Symbol;Acc:27028]
ENSSSCG00000017101	ADCY2	16	80358753	80624210	adenylate cyclase 2 (brain) [Source:HGNC Symbol;Acc:233]
ENSSSCG00000029792		16	3836231	3999934	Uncharacterized protein [Source:UniProtKB/TrEMBL;Acc:I3LML9]
ENSSSCG00000028803		16	4003965	4065442	Uncharacterized protein [Source:UniProtKB/TrEMBL;Acc:I3LMX1]
ENSSSCG00000027199		16	4081522	4092708	Uncharacterized protein [Source:UniProtKB/TrEMBL;Acc:I3L9A9]
ENSSSCG00000025756		16	4168877	4198368	Uncharacterized protein [Source:UniProtKB/TrEMBL;Acc:I3L9H1]
ENSSSCG00000016781		16	4222391	4259625	Uncharacterized protein [Source:UniProtKB/TrEMBL;Acc:F1SRN4]
ENSSSCG00000016782	FAM105A	16	4329880	4338069	family with sequence similarity 105, member A [Source:HGNC Symbol;Acc:25629]
ENSSSCG00000016783	FAM105B	16	4402799	4433036	family with sequence similarity 105, member B [Source:HGNC Symbol;Acc:25118]
ENSSSCG00000016784	ANKH	16	4446886	4611009	ANKH inorganic pyrophosphate transport regulator [Source:HGNC Symbol;Acc:15492]
ENSSSCG00000028239	FBXL7	16	5583916	5594467	F-box and leucine-rich repeat protein 7 [Source:HGNC Symbol;Acc:13604]
ENSSSCG00000016789		16	5743827	5747369	Uncharacterized protein [Source:UniProtKB/TrEMBL;Acc:F1SRM6]
ENSSSCG00000022531		16	6058315	6060429	Uncharacterized protein [Source:UniProtKB/TrEMBL;Acc:I3LD76]
ENSSSCG00000016793	ZNF622	16	6142034	6158561	zinc finger protein 622 [Source:HGNC Symbol;Acc:30958]
ENSSSCG00000016792	FAM134B	16	6168456	6324546	family with sequence similarity 134, member B [Source:HGNC Symbol;Acc:25964]
ENSSSCG00000016791		16	6077489	6077668
ENSSSCG00000016796		16	7129805	7130856
ENSSSCG00000016800		16	11305173	11305427
ENSSSCG00000020446	5S_rRNA	16	4857539	4857653	5S ribosomal RNA [Source:RFAM;Acc:RF00001]
ENSSSCG00000028830	U6	16	16622703	16622809	U6 spliceosomal RNA [Source:RFAM;Acc:RF00026]
ENSSSCG00000021807	U6	16	6784486	6784586	U6 spliceosomal RNA [Source:RFAM;Acc:RF00026]
ENSSSCG00000027117	U6	16	12945061	12945167	U6 spliceosomal RNA [Source:RFAM;Acc:RF00026]
ENSSSCG00000018251	U6	16	79690728	79690834	U6 spliceosomal RNA [Source:RFAM;Acc:RF00026]
ENSSSCG00000019643	U6	16	3850329	3850432	U6 spliceosomal RNA [Source:RFAM;Acc:RF00026]
ENSSSCG00000018997	U6	16	16038761	16038867	U6 spliceosomal RNA [Source:RFAM;Acc:RF00026]
ENSSSCG00000030471		16	17708347	17708427
ENSSSCG00000018226	5S_rRNA	16	79733224	79733320	5S ribosomal RNA [Source:RFAM;Acc:RF00001]
ENSSSCG00000018139		16	15183748	15183947
ENSSSCG00000018897	U6	16	5066277	5066383	U6 spliceosomal RNA [Source:RFAM;Acc:RF00026]
ENSSSCG00000028775		16	5229556	5229636
ENSSSCG00000020244	7SK	16	7344044	7344145	7SK RNA [Source:RFAM;Acc:RF00100]
ENSSSCG00000007069		17	23694349	23695225
ENSSSCG00000026985		17	21669059	21703745	Synaptosomal-associated protein [Source:UniProtKB/TrEMBL;Acc:I3LAV3]
ENSSSCG00000007064	MKKS	17	21816516	21834461	McKusick-Kaufman syndrome [Source:HGNC Symbol;Acc:7108]
ENSSSCG00000007066	SLX4IP	17	21839085	22025392	SLX4 interacting protein [Source:HGNC Symbol;Acc:16225]
ENSSSCG00000007065		17	21871624	21871935	Uncharacterized protein [Source:UniProtKB/TrEMBL;Acc:F1SBK3]
ENSSSCG00000007067	JAG1	17	22065796	22104506	Delta-like protein [Source:UniProtKB/TrEMBL;Acc:F1SBK1]
ENSSSCG00000020853	BTBD3	17	23453847	23462854	Uncharacterized protein [Source:UniProtKB/TrEMBL;Acc:F1SBK0]
ENSSSCG00000007072	SPTLC3	17	24339952	24473779	serine palmitoyltransferase, long chain base subunit 3 [Source:HGNC Symbol;Acc:16253]
ENSSSCG00000007073	ISM1	17	24519068	24603663	isthmin 1, angiogenesis inhibitor [Source:HGNC Symbol;Acc:16213]
ENSSSCG00000021736		17	24904002	24917546	Uncharacterized protein [Source:UniProtKB/TrEMBL;Acc:F1SBJ5]
ENSSSCG00000007074		17	25016890	25040682	Uncharacterized protein [Source:UniProtKB/TrEMBL;Acc:F1SBJ5]
ENSSSCG00000007077	ESF1	17	25098770	25160124	ESF1, nucleolar pre-rRNA processing protein, homolog (S. cerevisiae) [Source:HGNC Symbol;Acc:15898]
ENSSSCG00000007006		17	10316591	10325201	Uncharacterized protein [Source:UniProtKB/TrEMBL;Acc:F1SE45]
ENSSSCG00000021826		17	10389578	10391585
ENSSSCG00000007007	IDO1	17	10806299	10928870	indoleamine 2,3-dioxygenase 1 [Source:HGNC Symbol;Acc:6059]
ENSSSCG00000007076	NDUFAF5	17	25160224	25188788	NADH dehydrogenase (ubiquinone) complex I, assembly factor 5 [Source:HGNC Symbol;Acc:15899]
ENSSSCG00000025016		17	10829552	10833714	Uncharacterized protein [Source:UniProtKB/TrEMBL;Acc:I3LUJ1]
ENSSSCG00000023054		17	10852567	10862563	Uncharacterized protein [Source:UniProtKB/TrEMBL;Acc:I3LM71]
ENSSSCG00000007008	ADAM18	17	10953502	10995642	ADAM metallopeptidase domain 18 [Source:HGNC Symbol;Acc:196]
ENSSSCG00000007009		17	11008026	11038536	Sus scrofa ADAM metallopeptidase domain 3A (cyritestin 1) (ADAM3A), mRNA. [Source:RefSeq mRNA;Acc:NM_001097513]
ENSSSCG00000007078	SEL1L2	17	25197584	25285846	sel-1 suppressor of lin-12-like 2 (C. elegans) [Source:HGNC Symbol;Acc:15897]
ENSSSCG00000030112		17	25315369	25403958	Uncharacterized protein [Source:UniProtKB/TrEMBL;Acc:I3L8F1]
ENSSSCG00000007079	FLRT3	17	25670664	25684519	fibronectin leucine rich transmembrane protein 3 [Source:HGNC Symbol;Acc:3762]
ENSSSCG00000021368		17	27576955	27690659	Uncharacterized protein [Source:UniProtKB/TrEMBL;Acc:I3LVP4]
ENSSSCG00000007080	KIF16B	17	28115797	28384383	kinesin family member 16B [Source:HGNC Symbol;Acc:15869]
ENSSSCG00000007082	OTOR	17	28640334	28643309	otoraplin [Source:HGNC Symbol;Acc:8517]
ENSSSCG00000007083	PCSK2	17	29095048	29329854	proprotein convertase subtilisin/kexin type 2 [Source:HGNC Symbol;Acc:8744]
ENSSSCG00000007084	BFSP1	17	29343180	29376083	beaded filament structural protein 1, filensin [Source:HGNC Symbol;Acc:1040]
ENSSSCG00000007085	DSTN	17	29448866	29455861	Sus scrofa destrin (actin depolymerizing factor) (DSTN), mRNA. [Source:RefSeq mRNA;Acc:NM_001004031]
ENSSSCG00000024692	RRBP1	17	29460235	29499274	ribosome binding protein 1 [Source:HGNC Symbol;Acc:10448]
ENSSSCG00000007087	BANF2	17	29567711	29580150	barrier to autointegration factor 2 [Source:HGNC Symbol;Acc:16172]
ENSSSCG00000007088	SNX5	17	29776939	29797245	sorting nexin 5 [Source:HGNC Symbol;Acc:14969]
ENSSSCG00000007089	MGME1	17	29871217	29884809	mitochondrial genome maintenance exonuclease 1 [Source:HGNC Symbol;Acc:16205]
ENSSSCG00000007092	CSRP2BP	17	29969301	30010476	CSRP2 binding protein [Source:HGNC Symbol;Acc:15904]
ENSSSCG00000007093	ZNF133	17	30084860	30109954	zinc finger protein 133 [Source:HGNC Symbol;Acc:12917]
ENSSSCG00000007094		17	30140823	30196240	Uncharacterized protein [Source:UniProtKB/TrEMBL;Acc:F1SBH5]
ENSSSCG00000007095	POLR3F	17	30196827	30214872	polymerase (RNA) III (DNA directed) polypeptide F, 39 kDa [Source:HGNC Symbol;Acc:15763]
ENSSSCG00000030631		17	30214931	30227617
ENSSSCG00000029494	RBBP9	17	30230129	30239286	retinoblastoma binding protein 9 [Source:HGNC Symbol;Acc:9892]
ENSSSCG00000007097	SEC23B	17	30249630	30291237	Sec23 homolog B (S. cerevisiae) [Source:HGNC Symbol;Acc:10702]
ENSSSCG00000025589		17	30294309	30296939	Uncharacterized protein [Source:UniProtKB/TrEMBL;Acc:I3LCG7]
ENSSSCG00000007098	DTD1	17	30300695	30435498	D-tyrosyl-tRNA deacylase 1 [Source:HGNC Symbol;Acc:16219]
ENSSSCG00000007099	SCP2D1	17	30473007	30473474	SCP2 sterol-binding domain containing 1 [Source:HGNC Symbol;Acc:16211]
ENSSSCG00000028421		17	31192656	31196968	Uncharacterized protein [Source:UniProtKB/TrEMBL;Acc:I3LCD4]
ENSSSCG00000007100		17	31405284	31467254	Uncharacterized protein [Source:UniProtKB/TrEMBL;Acc:F1SBG9]
ENSSSCG00000028257		17	31588820	31830852	Uncharacterized protein [Source:UniProtKB/TrEMBL;Acc:I3LQT2]
ENSSSCG00000028004	RIN2	17	31726347	31736435	Ras and Rab interactor 2 [Source:HGNC Symbol;Acc:18750]
ENSSSCG00000007103		17	31763918	31771347
ENSSSCG00000028132	NAA20	17	31800706	31810609	N(alpha)-acetyltransferase 20, NatB catalytic subunit [Source:HGNC Symbol;Acc:15908]
ENSSSCG00000029767		17	29184276	29184367
ENSSSCG00000020413	U6	17	30030254	30030353	U6 spliceosomal RNA [Source:RFAM;Acc:RF00026]
ENSSSCG00000019914	U6	17	29561356	29561462	U6 spliceosomal RNA [Source:RFAM;Acc:RF00026]
ENSSSCG00000025730	U6	17	31396517	31396623	U6 spliceosomal RNA [Source:RFAM;Acc:RF00026]
ENSSSCG00000023720		17	31408912	31409000
ENSSSCG00000026684		17	21792803	21792887
ENSSSCG00000018309	SNORD17	17	29798989	29799225	Small nucleolar RNA SNORD17 [Source:RFAM;Acc:RF00567]
ENSSSCG00000019632	U6	17	25087865	25087967	U6 spliceosomal RNA [Source:RFAM;Acc:RF00026]
ENSSSCG00000028750	U11	17	26569386	26569518	U11 spliceosomal RNA [Source:RFAM;Acc:RF00548]
ENSSSCG00000025178	U6	17	31533174	31533280	U6 spliceosomal RNA [Source:RFAM;Acc:RF00026]
ENSSSCG00000019557	U6	17	24804691	24804798	U6 spliceosomal RNA [Source:RFAM;Acc:RF00026]
ENSSSCG00000016427	XRCC2	18	4937318	5046534	X-ray repair complementing defective repair in Chinese hamster cells 2 [Source:HGNC Symbol;Acc:12829]
ENSSSCG00000016426	ACTR3B	18	4955081	4999945	ARP3 actin-related protein 3 homolog B (yeast) [Source:HGNC Symbol;Acc:17256]
ENSSSCG00000016428	CCT8L2	18	5324784	5326397	chaperonin containing TCP1, subunit 8 (theta)-like 2 [Source:HGNC Symbol;Acc:15553]
ENSSSCG00000028615		18	5402347	5408431	Uncharacterized protein [Source:UniProtKB/TrEMBL;Acc:I3LVR6]
ENSSSCG00000026577		18	5439493	5442711	Uncharacterized protein [Source:UniProtKB/TrEMBL;Acc:I3LIA7]
ENSSSCG00000014085		2	86690056	86705083	Uncharacterized protein [Source:UniProtKB/TrEMBL;Acc:F1S2H9]
ENSSSCG00000021392		2	86822107	86828910
ENSSSCG00000014087		2	86916824	87123635	Uncharacterized protein [Source:UniProtKB/TrEMBL;Acc:F1S2H8]
ENSSSCG00000014088	IQGAP2	2	87128324	87215914	Uncharacterized protein [Source:UniProtKB/TrEMBL;Acc:F1S2H7]
ENSSSCG00000014089	F2RL2	2	87181041	87191025	coagulation factor II (thrombin) receptor-like 2 [Source:HGNC Symbol;Acc:3539]
ENSSSCG00000020672	F2R	2	87279785	87296140	Sus scrofa coagulation factor II (thrombin) receptor (F2R), mRNA. [Source:RefSeq mRNA;Acc:NM_001244372]
ENSSSCG00000025645		2	87305238	87333149	Uncharacterized protein [Source:UniProtKB/TrEMBL;Acc:I3LV91]
ENSSSCG00000014091	F2RL1	2	87348863	87364248	coagulation factor II (thrombin) receptor-like 1 [Source:HGNC Symbol;Acc:3538]
ENSSSCG00000014092	S100Z	2	87384290	87386895	S100 calcium binding protein Z [Source:HGNC Symbol;Acc:30367]
ENSSSCG00000027969	AHNAK	2	8544927	8553182	AHNAK nucleoprotein [Source:HGNC Symbol;Acc:347]
ENSSSCG00000024803	SCGB1A1	2	8570774	8575570	Uncharacterized protein [Source:UniProtKB/TrEMBL;Acc:F1RPX3]
ENSSSCG00000014093	CRHBP	2	87433506	87447099	corticotropin releasing hormone binding protein [Source:HGNC Symbol;Acc:2356]
ENSSSCG00000013060	SCGB1A1	2	8619966	8624573	Uncharacterized protein [Source:UniProtKB/TrEMBL;Acc:F1RPX3]
ENSSSCG00000013065	ASRGL1	2	8649633	8675487	asparaginase like 1 [Source:HGNC Symbol;Acc:16448]
ENSSSCG00000014094	AGGF1	2	87506804	87552657	angiogenic factor with G patch and FHA domains 1 [Source:HGNC Symbol;Acc:24684]
ENSSSCG00000013067	PHEROC	2	8697657	8703590	Sus scrofa pheromaxein C subunit (PHEROC), mRNA. [Source:RefSeq mRNA;Acc:NM_001123161]
ENSSSCG00000014095	ZBED3	2	87565441	87566079	zinc finger, BED-type containing 3 [Source:HGNC Symbol;Acc:20711]
ENSSSCG00000013068		2	8709589	8713214	Sus scrofa pheromaxein A (PHEROA), mRNA. [Source:RefSeq mRNA;Acc:NM_001005462]
ENSSSCG00000023529		2	8735724	8738518
ENSSSCG00000013066		2	8858098	8889411	Uncharacterized protein [Source:UniProtKB/TrEMBL;Acc:F1RPW7]
ENSSSCG00000022404		2	8265773	8273083	Uncharacterized protein [Source:UniProtKB/TrEMBL;Acc:I3LB80]
ENSSSCG00000014314		2	143696463	143768753	Uncharacterized protein [Source:UniProtKB/TrEMBL;Acc:F1RHB0]
ENSSSCG00000014313		2	143706715	143709720	Uncharacterized protein [Source:UniProtKB/TrEMBL;Acc:F1RHB1]
ENSSSCG00000014315	LECT2	2	143773982	143784745	leukocyte cell-derived chemotaxin 2 [Source:HGNC Symbol;Acc:6550]
ENSSSCG00000014316	TGFBI	2	143856230	143907415	transforming growth factor, beta-induced, 68kDa [Source:HGNC Symbol;Acc:11771]
ENSSSCG00000029938		2	10082528	10091180	Uncharacterized protein [Source:UniProtKB/TrEMBL;Acc:I3LL61]
ENSSSCG00000014318	TRPC7	2	143969147	144151822	transient receptor potential cation channel, subfamily C, member 7 [Source:HGNC Symbol;Acc:20754]
ENSSSCG00000028537		2	7920046	7939503	Uncharacterized protein [Source:UniProtKB/TrEMBL;Acc:I3LJF3]
ENSSSCG00000028025	WDR74	2	8276732	8282140	WD repeat domain 74 [Source:HGNC Symbol;Acc:25529]
ENSSSCG00000014319	SMAD5	2	144016319	144054732	Uncharacterized protein [Source:UniProtKB/TrEMBL;Acc:F2Z506]
ENSSSCG00000013242	ACP2	2	16557572	16566096	Uncharacterized protein [Source:UniProtKB/TrEMBL;Acc:F1SIC2]
ENSSSCG00000026293	STX5	2	8283018	8313748	syntaxin 5 [Source:HGNC Symbol;Acc:11440]
ENSSSCG00000025588	FJX1	2	27784534	27785847	four jointed box 1 (Drosophila) [Source:HGNC Symbol;Acc:17166]
ENSSSCG00000028338	PAMR1	2	27877535	27954885	peptidase domain containing associated with muscle regeneration 1 [Source:HGNC Symbol;Acc:24554]
ENSSSCG00000013296	SLC1A2	2	28071759	28127367	solute carrier family 1 (glial high affinity glutamate transporter), member 2 [Source:HGNC Symbol;Acc:10940]
ENSSSCG00000013243		2	16566180	16592442	Uncharacterized protein [Source:UniProtKB/TrEMBL;Acc:F1SIC1]
ENSSSCG00000029248		2	7999511	8016137	Uncharacterized protein [Source:UniProtKB/TrEMBL;Acc:I3L854]
ENSSSCG00000022866	NXF1	2	8315196	8327226	nuclear RNA export factor 1 [Source:HGNC Symbol;Acc:8071]
ENSSSCG00000013095		2	10108165	10109948	Uncharacterized protein [Source:UniProtKB/TrEMBL;Acc:F1RIE1]
ENSSSCG00000028762	VPS37C	2	10167627	10175716	vacuolar protein sorting 37 homolog C (S. cerevisiae) [Source:HGNC Symbol;Acc:26097]
ENSSSCG00000023742		2	144736355	144736552	Uncharacterized protein [Source:UniProtKB/TrEMBL;Acc:I3LHU7]
ENSSSCG00000014320		2	144876338	144985731	Uncharacterized protein [Source:UniProtKB/TrEMBL;Acc:F1RH96]
ENSSSCG00000014321	KLHL3	2	145357374	145464551	kelch-like family member 3 [Source:HGNC Symbol;Acc:6354]
ENSSSCG00000014371		2	148302944	148304923	NADH dehydrogenase [ubiquinone] 1 alpha subcomplex subunit 2 [Source:UniProtKB/TrEMBL;Acc:F1RGE3]
ENSSSCG00000025413		2	8029792	8046000	Uncharacterized protein [Source:UniProtKB/TrEMBL;Acc:F1RPX5]
ENSSSCG00000013111	CD6	2	10240961	10329777	CD6 molecule [Source:HGNC Symbol;Acc:1691]
ENSSSCG00000014372	WDR55	2	148305087	148328487	WD repeat domain 55 [Source:HGNC Symbol;Acc:25971]
ENSSSCG00000021431	TMEM223	2	8327314	8332908	transmembrane protein 223 [Source:HGNC Symbol;Acc:28464]
ENSSSCG00000020665	TAF6L	2	8331400	8345475	TAF6-like RNA polymerase II, p300/CBP-associated factor (PCAF)-associated factor, 65kDa [Source:HGNC Symbol;Acc:17305]
ENSSSCG00000014325	CDC23	2	145910226	145929682	cell division cycle 23 [Source:HGNC Symbol;Acc:1724]
ENSSSCG00000013297	CD44	2	28156392	28374853	CD44 molecule (Indian blood group) [Source:HGNC Symbol;Acc:1681]
ENSSSCG00000014328	GFRA3	2	145962126	145982576	GDNF family receptor alpha 3 [Source:HGNC Symbol;Acc:4245]
ENSSSCG00000014322	HNRNPA0	2	145502990	145503956	heterogeneous nuclear ribonucleoprotein A0 [Source:HGNC Symbol;Acc:5030]
ENSSSCG00000013244		2	16605411	16613463	Uncharacterized protein [Source:UniProtKB/TrEMBL;Acc:F1SIC0]
ENSSSCG00000014323		2	145543965	145546116	Uncharacterized protein [Source:UniProtKB/TrEMBL;Acc:F1RH93]
ENSSSCG00000025571	POLR2G	2	8349628	8353948	polymerase (RNA) II (DNA directed) polypeptide G [Source:HGNC Symbol;Acc:9194]
ENSSSCG00000029516	SLC22A8	2	8124906	8143922	Sus scrofa solute carrier family 22 (organic anion transporter), member 8 (SLC22A8), mRNA. [Source:RefSeq mRNA;Acc:NM_214455]
ENSSSCG00000013245		2	16613971	16625108	Sus scrofa ADP-ribosylation factor GTPase activating protein 2 (ARFGAP2), mRNA. [Source:RefSeq mRNA;Acc:NM_001244552]
ENSSSCG00000014324	MYOT	2	145621370	145642089	myotilin [Source:HGNC Symbol;Acc:12399]
ENSSSCG00000013062	MTA2	2	8484044	8492563	metastasis associated 1 family, member 2 [Source:HGNC Symbol;Acc:7411]
ENSSSCG00000013115	CD5	2	10251312	10262365	CD5 molecule [Source:HGNC Symbol;Acc:1685]
ENSSSCG00000013269	MAPK8IP1	2	17939949	17953255	mitogen-activated protein kinase 8 interacting protein 1 [Source:HGNC Symbol;Acc:6882]
ENSSSCG00000026421	PKD2L2	2	145644303	145652786	polycystic kidney disease 2-like 2 [Source:HGNC Symbol;Acc:9012]
ENSSSCG00000021604		2	145674704	145681954	Uncharacterized protein [Source:UniProtKB/TrEMBL;Acc:I3LVQ4]
ENSSSCG00000013113	TMEM132A	2	10341842	10351842	transmembrane protein 132A [Source:HGNC Symbol;Acc:31092]
ENSSSCG00000029125	FAM13B	2	145684311	145752899	family with sequence similarity 13, member B [Source:HGNC Symbol;Acc:1335]
ENSSSCG00000013114	SLC15A3	2	10348266	10366728	solute carrier family 15 (oligopeptide transporter), member 3 [Source:HGNC Symbol;Acc:18068]
ENSSSCG00000023647	WNT8A	2	145778004	145783391	wingless-type MMTV integration site family, member 8A [Source:HGNC Symbol;Acc:12788]
ENSSSCG00000014329	CDC25C	2	145988074	146023662	Sus scrofa cell division cycle 25 homolog C (S. pombe) (CDC25C), mRNA. [Source:RefSeq mRNA;Acc:NM_001123095]
ENSSSCG00000023571	SLC22A6	2	8152459	8160066	solute carrier family 22 (organic anion transporter), member 6 [Source:HGNC Symbol;Acc:10970]
ENSSSCG00000023691		2	146024185	146027368	Uncharacterized protein [Source:UniProtKB/TrEMBL;Acc:I3LHJ1]
ENSSSCG00000013268	C11orf94	2	17949621	17950315	chromosome 11 open reading frame 94 [Source:HGNC Symbol;Acc:37213]
ENSSSCG00000021092		2	146033753	146039799	Uncharacterized protein [Source:UniProtKB/TrEMBL;Acc:F1RH76]
ENSSSCG00000027997	NME5	2	145831079	145865569	NME/NM23 family member 5 [Source:HGNC Symbol;Acc:7853]
ENSSSCG00000013246		2	16626709	16836642	Uncharacterized protein [Source:UniProtKB/TrEMBL;Acc:F1SIB8]
ENSSSCG00000021426		2	145866784	145879056	Uncharacterized protein [Source:UniProtKB/TrEMBL;Acc:I3LCW6]
ENSSSCG00000013267	PEX16	2	17953087	17958740	peroxisomal biogenesis factor 16 [Source:HGNC Symbol;Acc:8857]
ENSSSCG00000013231	C1QTNF4	2	16202335	16203297	C1q and tumor necrosis factor related protein 4 [Source:HGNC Symbol;Acc:14346]
ENSSSCG00000014331	KDM3B	2	146045349	146114676	lysine (K)-specific demethylase 3B [Source:HGNC Symbol;Acc:1337]
ENSSSCG00000024545	CHRM1	2	8210976	8225289	Sus scrofa cholinergic receptor, muscarinic 1 (CHRM1), mRNA. [Source:RefSeq mRNA;Acc:NM_214034]
ENSSSCG00000013230	FAM180B	2	16204579	16206256	family with sequence similarity 180, member B [Source:HGNC Symbol;Acc:34451]
ENSSSCG00000013063	TUT1	2	8494174	8506626	terminal uridylyl transferase 1, U6 snRNA-specific [Source:HGNC Symbol;Acc:26184]
ENSSSCG00000014327	BRD8	2	145880841	145900801	bromodomain containing 8 [Source:HGNC Symbol;Acc:19874]
ENSSSCG00000014374	DND1	2	148329174	148331356	DND microRNA-mediated repression inhibitor 1 [Source:HGNC Symbol;Acc:23799]
ENSSSCG00000013229	NDUFS3	2	16207623	16213704	NADH dehydrogenase (ubiquinone) Fe-S protein 3, 30kDa (NADH-coenzyme Q reductase) [Source:HGNC Symbol;Acc:7710]
ENSSSCG00000028351		2	16912029	16971145	Uncharacterized protein [Source:UniProtKB/TrEMBL;Acc:I3LRJ6]
ENSSSCG00000013248	LRP4	2	16981002	17020205	low density lipoprotein receptor-related protein 4 [Source:HGNC Symbol;Acc:6696]
ENSSSCG00000014375	HARS	2	148331743	148345389	histidyl-tRNA synthetase [Source:HGNC Symbol;Acc:4816]
ENSSSCG00000013110	TMEM109	2	10372950	10382184	transmembrane protein 109 [Source:HGNC Symbol;Acc:28771]
ENSSSCG00000028081		2	146124809	146127019	Uncharacterized protein [Source:UniProtKB/TrEMBL;Acc:I3LGL0]
ENSSSCG00000013227	KBTBD4	2	16213478	16220473	kelch repeat and BTB (POZ) domain containing 4 [Source:HGNC Symbol;Acc:23761]
ENSSSCG00000014335	REEP2	2	146132308	146137792	receptor accessory protein 2 [Source:HGNC Symbol;Acc:17975]
ENSSSCG00000013226	PTPMT1	2	16220999	16226608	protein tyrosine phosphatase, mitochondrial 1 [Source:HGNC Symbol;Acc:26965]
ENSSSCG00000013064	EEF1G	2	8507886	8518300	Elongation factor 1-gamma [Source:UniProtKB/Swiss-Prot;Acc:Q29387]
ENSSSCG00000013266	GYLTL1B	2	17962597	17968066	glycosyltransferase-like 1B [Source:HGNC Symbol;Acc:16522]
ENSSSCG00000022487		2	16305773	16305997	Uncharacterized protein [Source:UniProtKB/TrEMBL;Acc:I3LCW7]
ENSSSCG00000013107	NMP-200	2	10456909	10466210	Sus scrofa PRP19/PSO4 pre-mRNA processing factor 19 homolog (S. cerevisiae) (PRPF19), mRNA. [Source:RefSeq mRNA;Acc:NM_001128457]
ENSSSCG00000013233	CELF1	2	16317462	16327975	CUGBP, Elav-like family member 1 [Source:HGNC Symbol;Acc:2549]
ENSSSCG00000014336	EGR1	2	146156065	146160020	Uncharacterized protein [Source:UniProtKB/TrEMBL;Acc:F1RGJ4]
ENSSSCG00000013298	PDHX	2	28381683	28462271	pyruvate dehydrogenase complex, component X [Source:HGNC Symbol;Acc:21350]
ENSSSCG00000025351	ZBTB3	2	8363546	8365871	zinc finger and BTB domain containing 3 [Source:HGNC Symbol;Acc:22918]
ENSSSCG00000014337	ETF1	2	146186428	146219318	eukaryotic translation termination factor 1 [Source:HGNC Symbol;Acc:3477]
ENSSSCG00000028413	TTC9C	2	8371949	8378748	tetratricopeptide repeat domain 9C [Source:HGNC Symbol;Acc:28432]
ENSSSCG00000013240		2	16383498	16387657
ENSSSCG00000014376	HARS2	2	148344822	148353674	histidyl-tRNA synthetase 2, mitochondrial [Source:HGNC Symbol;Acc:4817]
ENSSSCG00000013239	PSMC3	2	16392123	16399908	proteasome (prosome, macropain) 26S subunit, ATPase, 3 [Source:HGNC Symbol;Acc:9549]
ENSSSCG00000014326	KIF20A	2	145901081	145910004	kinesin family member 20A [Source:HGNC Symbol;Acc:9787]
ENSSSCG00000023974		2	17968507	18017928
ENSSSCG00000014338	HSPA9	2	146229842	146246784	Stress-70 protein, mitochondrial; Uncharacterized protein [Source:UniProtKB/TrEMBL;Acc:F1RGJ3]
ENSSSCG00000013272		2	18078797	18086572	Sus scrofa GDP-fucose transporter 1 (FUCT1), mRNA. [Source:RefSeq mRNA;Acc:NM_001244475]
ENSSSCG00000028542		2	8380470	8391746
ENSSSCG00000013105	CCDC86	2	10479528	10492013	coiled-coil domain containing 86 [Source:HGNC Symbol;Acc:28359]
ENSSSCG00000013249	CKAP5	2	17094654	17142309	cytoskeleton associated protein 5 [Source:HGNC Symbol;Acc:28959]
ENSSSCG00000013299	APIP	2	28461885	28482436	APAF1 interacting protein [Source:HGNC Symbol;Acc:17581]
ENSSSCG00000013273	CHST1	2	18179200	18180435	carbohydrate (keratan sulfate Gal-6) sulfotransferase 1 [Source:HGNC Symbol;Acc:1969]
ENSSSCG00000013106	PTGDR2	2	10489025	10494225	prostaglandin D2 receptor 2 [Source:HGNC Symbol;Acc:4502]
ENSSSCG00000020823	BSCL2	2	8398346	8410630	Sus scrofa Berardinelli-Seip congenital lipodystrophy 2 (seipin) (BSCL2), mRNA. [Source:RefSeq mRNA;Acc:NM_001128459]
ENSSSCG00000013275	SYT13	2	18596996	18640232	synaptotagmin XIII [Source:HGNC Symbol;Acc:14962]
ENSSSCG00000029158	ZMAT2	2	148355693	148361347	zinc finger, matrin-type 2 [Source:HGNC Symbol;Acc:26433]
ENSSSCG00000030879	MS4A8B	2	10572887	10573067	Uncharacterized protein [Source:UniProtKB/TrEMBL;Acc:K7GKI5]
ENSSSCG00000027387	MS4A12	2	10736891	10753331	membrane-spanning 4-domains, subfamily A, member 12 [Source:HGNC Symbol;Acc:13370]
ENSSSCG00000013276	PRDM11	2	18654863	18712542	PR domain containing 11 [Source:HGNC Symbol;Acc:13996]
ENSSSCG00000013277	TP53I11	2	18926231	18941123	tumor protein p53 inducible protein 11 [Source:HGNC Symbol;Acc:16842]
ENSSSCG00000021812	MS4A1	2	10774613	10787896	membrane-spanning 4-domains, subfamily A, member 1 [Source:HGNC Symbol;Acc:7315]
ENSSSCG00000013252	F2	2	17145002	17170975	coagulation factor II (thrombin) [Source:HGNC Symbol;Acc:3535]
ENSSSCG00000026796	MS4A5	2	10793102	10817138	membrane-spanning 4-domains, subfamily A, member 5 [Source:HGNC Symbol;Acc:13374]
ENSSSCG00000022114	MS4A14	2	10828442	10849609	membrane-spanning 4-domains, subfamily A, member 14 [Source:HGNC Symbol;Acc:30706]
ENSSSCG00000013102	MS4A7	2	10855774	10878566	membrane-spanning 4-domains, subfamily A, member 7 [Source:HGNC Symbol;Acc:13378]
ENSSSCG00000013278	TSPAN18	2	19002630	19021138	tetraspanin 18 [Source:HGNC Symbol;Acc:20660]
ENSSSCG00000030257	PCDHA1	2	148405208	148427424	protocadherin alpha 1 [Source:HGNC Symbol;Acc:8663]
ENSSSCG00000013101	MS4A4A	2	10915161	10927118	membrane-spanning 4-domains, subfamily A, member 4A [Source:HGNC Symbol;Acc:13371]
ENSSSCG00000013100		2	10932468	10942839	Uncharacterized protein [Source:UniProtKB/TrEMBL;Acc:F1RIC6]
ENSSSCG00000014339	CTNNA1	2	146440622	146624740	catenin (cadherin-associated protein), alpha 1, 102kDa [Source:HGNC Symbol;Acc:2509]
ENSSSCG00000021908		2	15369768	15370700	Uncharacterized protein [Source:UniProtKB/TrEMBL;Acc:F1RH46]
ENSSSCG00000026471	PCDHA3	2	148424812	148444929	protocadherin alpha 3 [Source:HGNC Symbol;Acc:8669]
ENSSSCG00000022218		2	148447159	148450909	Uncharacterized protein [Source:UniProtKB/TrEMBL;Acc:I3LAU0]
ENSSSCG00000029521	CD82	2	19249749	19263928	CD82 molecule [Source:HGNC Symbol;Acc:6210]
ENSSSCG00000023110	UBXN1	2	8418718	8421327	UBX domain protein 1 [Source:HGNC Symbol;Acc:18402]
ENSSSCG00000022546		2	146564096	146565646	Uncharacterized protein [Source:UniProtKB/TrEMBL;Acc:F1RGJ0]
ENSSSCG00000013281	EXT2	2	19708281	19849570	exostosin glycosyltransferase 2 [Source:HGNC Symbol;Acc:3513]
ENSSSCG00000024703		2	15383646	15384545	Uncharacterized protein [Source:UniProtKB/TrEMBL;Acc:F1RH47]
ENSSSCG00000027805		2	15400277	15401209	Uncharacterized protein [Source:UniProtKB/TrEMBL;Acc:F1RH48]
ENSSSCG00000024543		2	146701916	146703466	Uncharacterized protein [Source:UniProtKB/TrEMBL;Acc:F1RGJ0]
ENSSSCG00000024189		2	146842295	146859268	Uncharacterized protein [Source:UniProtKB/TrEMBL;Acc:F1RGI8]
ENSSSCG00000014342		2	146889128	146952329	Uncharacterized protein [Source:UniProtKB/TrEMBL;Acc:F1RGI9]
ENSSSCG00000014343	MATR3	2	147027901	147059819	matrin 3 [Source:HGNC Symbol;Acc:6912]
ENSSSCG00000013300	EHF	2	28658521	28699570	ets homologous factor [Source:HGNC Symbol;Acc:3246]
ENSSSCG00000023097	ZNF408	2	17180568	17185794	zinc finger protein 408 [Source:HGNC Symbol;Acc:20041]
ENSSSCG00000013099	MS4A2	2	10959670	10979661	membrane-spanning 4-domains, subfamily A, member 2 [Source:HGNC Symbol;Acc:7316]
ENSSSCG00000024280		2	15490567	15491496	Uncharacterized protein [Source:UniProtKB/TrEMBL;Acc:F1SJ57]
ENSSSCG00000024258		2	15511111	15512573	Uncharacterized protein [Source:UniProtKB/TrEMBL;Acc:I3LLZ1]
ENSSSCG00000024917		2	8411982	8412908
ENSSSCG00000026060		2	10021333	10021693
ENSSSCG00000027263		2	15527993	15528922	Uncharacterized protein [Source:UniProtKB/TrEMBL;Acc:F1SJ55]
ENSSSCG00000026912		2	15539847	15540776	Uncharacterized protein [Source:UniProtKB/TrEMBL;Acc:F1SJ44]
ENSSSCG00000026606	PAIP2	2	147068043	147090813	poly(A) binding protein interacting protein 2 [Source:HGNC Symbol;Acc:17970]
ENSSSCG00000013256	ARHGAP1	2	17185709	17205243	Rho GTPase activating protein 1 [Source:HGNC Symbol;Acc:673]
ENSSSCG00000026423	SLC23A1	2	147088755	147107049	solute carrier family 23 (ascorbic acid transporter), member 1 [Source:HGNC Symbol;Acc:10974]
ENSSSCG00000013119	STX3	2	11061501	11080872	syntaxin 3 [Source:HGNC Symbol;Acc:11438]
ENSSSCG00000013257	ATG13	2	17207852	17266771	autophagy related 13 [Source:HGNC Symbol;Acc:29091]
ENSSSCG00000013118	MRPL16	2	11088778	11093513	mitochondrial ribosomal protein L16 [Source:HGNC Symbol;Acc:14476]
ENSSSCG00000029239	MZB1	2	147107912	147110247	marginal zone B and B1 cell-specific protein [Source:HGNC Symbol;Acc:30125]
ENSSSCG00000027213		2	15566855	15567784	Uncharacterized protein [Source:UniProtKB/TrEMBL;Acc:F1SJ42]
ENSSSCG00000021162		2	15576680	15577609	Uncharacterized protein [Source:UniProtKB/TrEMBL;Acc:I3LSL2]
ENSSSCG00000013282	ACCS	2	19858835	19877379	1-aminocyclopropane-1-carboxylate synthase homolog (Arabidopsis)(non-functional) [Source:HGNC Symbol;Acc:23989]
ENSSSCG00000029415		2	15594810	15595739	Uncharacterized protein [Source:UniProtKB/TrEMBL;Acc:I3LEU2]
ENSSSCG00000013217		2	15613815	15614741	Uncharacterized protein [Source:UniProtKB/TrEMBL;Acc:F1SJ39]
ENSSSCG00000013117	GIF	2	11108689	11126311	gastric intrinsic factor (vitamin B synthesis) [Source:HGNC Symbol;Acc:4268]
ENSSSCG00000023709	PTPRJ	2	15632260	15688569	protein tyrosine phosphatase, receptor type, J [Source:HGNC Symbol;Acc:9673]
ENSSSCG00000013258	HARBI1	2	17267858	17277462	harbinger transposase derived 1 [Source:HGNC Symbol;Acc:26522]
ENSSSCG00000013262	AMBRA1	2	17313888	17465140	autophagy/beclin-1 regulator 1 [Source:HGNC Symbol;Acc:25990]
ENSSSCG00000013116	TCN1	2	11135823	11136343
ENSSSCG00000014347	PROB1	2	147112697	147115756	proline-rich basic protein 1 [Source:HGNC Symbol;Acc:41906]
ENSSSCG00000014348	SPATA24	2	147117507	147123827	Sus scrofa spermatogenesis associated 24 (SPATA24), mRNA. [Source:RefSeq mRNA;Acc:NM_001177922]
ENSSSCG00000024934		2	147137156	147147197	Uncharacterized protein [Source:UniProtKB/TrEMBL;Acc:I3LDN3]
ENSSSCG00000014351	ECSCR	2	147153616	147162665	endothelial cell surface expressed chemotaxis and apoptosis regulator [Source:HGNC Symbol;Acc:35454]
ENSSSCG00000014350		2	147165660	147166058	Uncharacterized protein [Source:UniProtKB/TrEMBL;Acc:F1RGH1]
ENSSSCG00000013283	ACCSL	2	19881728	19891819	1-aminocyclopropane-1-carboxylate synthase homolog (Arabidopsis)(non-functional)-like [Source:HGNC Symbol;Acc:34391]
ENSSSCG00000013261	CHRM4	2	17474142	17475506	cholinergic receptor, muscarinic 4 [Source:HGNC Symbol;Acc:1953]
ENSSSCG00000014349	TMEM173	2	147169469	147177252	transmembrane protein 173 [Source:HGNC Symbol;Acc:27962]
ENSSSCG00000025731	ALKBH3	2	20010994	20048322	alkB, alkylation repair homolog 3 (E. coli) [Source:HGNC Symbol;Acc:30141]
ENSSSCG00000013260	MDK	2	17476851	17478911	Sus scrofa midkine (neurite growth-promoting factor 2) (MDK), mRNA. [Source:RefSeq mRNA;Acc:NM_001195352]
ENSSSCG00000024995	C11orf83	2	8423618	8424305	chromosome 11 open reading frame 83 [Source:HGNC Symbol;Acc:34399]
ENSSSCG00000013259	DGKZ	2	17479273	17519709	diacylglycerol kinase, zeta [Source:HGNC Symbol;Acc:2857]
ENSSSCG00000013098		2	9927221	9934776	Uncharacterized protein [Source:UniProtKB/TrEMBL;Acc:F1RIC8]
ENSSSCG00000027481		2	15885304	15887656
ENSSSCG00000013222		2	15888944	15894840	Uncharacterized protein [Source:UniProtKB/TrEMBL;Acc:F1SIF9]
ENSSSCG00000013223		2	15899095	15950508	Uncharacterized protein [Source:UniProtKB/TrEMBL;Acc:F1SIF8]
ENSSSCG00000027847	METTL12	2	8428467	8429350	methyltransferase like 12 [Source:HGNC Symbol;Acc:33113]
ENSSSCG00000023323		2	8429988	8438180	Uncharacterized protein [Source:UniProtKB/TrEMBL;Acc:I3LFE2]
ENSSSCG00000014356	DNAJC18	2	147196150	147212221	DnaJ (Hsp40) homolog, subfamily C, member 18 [Source:HGNC Symbol;Acc:28429]
ENSSSCG00000023987		2	9944381	9953117	Uncharacterized protein [Source:UniProtKB/TrEMBL;Acc:I3LTU5]
ENSSSCG00000028275	INTS5	2	8441379	8446295	integrator complex subunit 5 [Source:HGNC Symbol;Acc:29352]
ENSSSCG00000030653	GANAB	2	8446383	8464013	glucosidase, alpha; neutral AB [Source:HGNC Symbol;Acc:4138]
ENSSSCG00000014359		2	147280801	147307996
ENSSSCG00000021739	HSD17B12	2	20061566	20211950	hydroxysteroid (17-beta) dehydrogenase 12 [Source:HGNC Symbol;Acc:18646]
ENSSSCG00000014357	CXXC5	2	147317594	147321676	CXXC finger protein 5 [Source:HGNC Symbol;Acc:26943]
ENSSSCG00000026374	UBE2D2	2	147424679	147434964	ubiquitin-conjugating enzyme E2D 2 [Source:HGNC Symbol;Acc:12475]
ENSSSCG00000023418		2	16088719	16095317	Uncharacterized protein [Source:UniProtKB/TrEMBL;Acc:I3LP51]
ENSSSCG00000030610		2	16099993	16110763	Uncharacterized protein [Source:UniProtKB/TrEMBL;Acc:I3LBK5]
ENSSSCG00000013225		2	16114075	16120282	Uncharacterized protein [Source:UniProtKB/TrEMBL;Acc:F1SIF6]
ENSSSCG00000020809	B3GAT3	2	8465235	8470728	beta-1,3-glucuronyltransferase 3 (glucuronosyltransferase I) [Source:HGNC Symbol;Acc:923]
ENSSSCG00000026470		2	147508741	147512727	Uncharacterized protein [Source:UniProtKB/TrEMBL;Acc:I3LGU5]
ENSSSCG00000029541		2	147515778	147546602	Uncharacterized protein [Source:UniProtKB/TrEMBL;Acc:I3LAZ5]
ENSSSCG00000021082		2	147550519	147554780	Uncharacterized protein [Source:UniProtKB/TrEMBL;Acc:I3LS05]
ENSSSCG00000025040		2	147648534	147653247
ENSSSCG00000021989	PURA	2	147800960	147801928	purine-rich element binding protein A [Source:HGNC Symbol;Acc:9701]
ENSSSCG00000014361	CYSTM1	2	147857842	147953421	cysteine-rich transmembrane module containing 1 [Source:HGNC Symbol;Acc:30239]
ENSSSCG00000013232	MTCH2	2	16159995	16180455	mitochondrial carrier 2 [Source:HGNC Symbol;Acc:17587]
ENSSSCG00000030757	IGIP	2	147887927	147889821	IgA-inducing protein [Source:HGNC Symbol;Acc:33847]
ENSSSCG00000030422	PFDN1	2	147990660	148021334	prefoldin subunit 1 [Source:HGNC Symbol;Acc:8866]
ENSSSCG00000014362	HBEGF	2	148046706	148058378	Sus scrofa heparin-binding EGF-like growth factor (HBEGF), mRNA. [Source:RefSeq mRNA;Acc:NM_214299]
ENSSSCG00000013097		2	9962465	9971120	Uncharacterized protein [Source:UniProtKB/TrEMBL;Acc:F1RIC9]
ENSSSCG00000013238	SLC39A13	2	16400441	16409890	solute carrier family 39 (zinc transporter), member 13 [Source:HGNC Symbol;Acc:20859]
ENSSSCG00000013284	TTC17	2	20459951	20659074	tetratricopeptide repeat domain 17 [Source:HGNC Symbol;Acc:25596]
ENSSSCG00000014363	SLC4A9	2	148075312	148082479	solute carrier family 4, sodium bicarbonate cotransporter, member 9 [Source:HGNC Symbol;Acc:11035]
ENSSSCG00000022685	ROM1	2	8471016	8472803	retinal outer segment membrane protein 1 [Source:HGNC Symbol;Acc:10254]
ENSSSCG00000014364		2	148109886	148241940	Sus scrofa ankyrin repeat and KH domain containing 1 (ANKHD1), mRNA. [Source:RefSeq mRNA;Acc:NM_001203267]
ENSSSCG00000013061	EML3	2	8472959	8483052	echinoderm microtubule associated protein like 3 [Source:HGNC Symbol;Acc:26666]
ENSSSCG00000027430		2	10007625	10016547	Uncharacterized protein [Source:UniProtKB/TrEMBL;Acc:F1RIE6]
ENSSSCG00000020835	EIF4EBP3	2	148247725	148249563	eukaryotic translation initiation factor 4E binding protein 3 [Source:HGNC Symbol;Acc:3290]
ENSSSCG00000014365	SRA1	2	148251083	148257381	steroid receptor RNA activator 1 [Source:HGNC Symbol;Acc:11281]
ENSSSCG00000013237	SPI1	2	16421197	16452507	Sus scrofa spleen focus forming virus (SFFV) proviral integration oncogene spi1 (SPI1), mRNA. [Source:RefSeq mRNA;Acc:NM_001001865]
ENSSSCG00000013285	API5	2	20668753	20698709	apoptosis inhibitor 5 [Source:HGNC Symbol;Acc:594]
ENSSSCG00000013236	MYBPC3	2	16454602	16476415	myosin binding protein C, cardiac [Source:HGNC Symbol;Acc:7551]
ENSSSCG00000013393		2	48089156	48609204	Uncharacterized protein [Source:UniProtKB/TrEMBL;Acc:F1S981]
ENSSSCG00000021170	FAR1	2	48831842	48904569	Fatty acyl-CoA reductase 1; Uncharacterized protein [Source:UniProtKB/TrEMBL;Acc:G8ENM4]
ENSSSCG00000013263	CREB3L1	2	17530359	17564950	cAMP responsive element binding protein 3-like 1 [Source:HGNC Symbol;Acc:18856]
ENSSSCG00000014366	APBB3	2	148258219	148264237	amyloid beta (A4) precursor protein-binding, family B, member 3 [Source:HGNC Symbol;Acc:20708]
ENSSSCG00000014367	SLC35A4	2	148267140	148268390	Sus scrofa nucleotide sugar transporter-like (NST), mRNA. [Source:RefSeq mRNA;Acc:NM_213951]
ENSSSCG00000013096		2	10026356	10034436	Sus scrofa pregnancy-associated glycoprotein 3 (PPAG3), mRNA. [Source:RefSeq mRNA;Acc:NM_213809]
ENSSSCG00000014368		2	148270647	148283447	Uncharacterized protein [Source:UniProtKB/TrEMBL;Acc:F1RGE5]
ENSSSCG00000014369	CD14	2	148291451	148293622	Sus scrofa CD14 molecule (CD14), mRNA. [Source:RefSeq mRNA;Acc:NM_001097445]
ENSSSCG00000014370	TMCO6	2	148295944	148303492	transmembrane and coiled-coil domains 6 [Source:HGNC Symbol;Acc:28814]
ENSSSCG00000013090		2	10047755	10056384	Sus scrofa pregnancy-associated glycoprotein 6 (PAG6), mRNA. [Source:RefSeq mRNA;Acc:NM_001001536]
ENSSSCG00000013264		2	17721821	17731486	Uncharacterized protein [Source:UniProtKB/TrEMBL;Acc:F1SI97]
ENSSSCG00000025647		2	17854569	17864904	Uncharacterized protein [Source:UniProtKB/TrEMBL;Acc:F1SHJ7]
ENSSSCG00000013270	CRY2	2	17893141	17916392	cryptochrome 2 (photolyase-like) [Source:HGNC Symbol;Acc:2385]
ENSSSCG00000029890	RAPSN	2	16493479	16495581	receptor-associated protein of the synapse [Source:HGNC Symbol;Acc:9863]
ENSSSCG00000025402		2	16499987	16507044	Uncharacterized protein [Source:UniProtKB/TrEMBL;Acc:I3LB21]
ENSSSCG00000013235		2	16516738	16535294	Uncharacterized protein [Source:UniProtKB/TrEMBL;Acc:F1SID8]
ENSSSCG00000013241	LXR	2	16539892	16549782	Sus scrofa nuclear receptor subfamily 1, group H, member 3 (NR1H3), mRNA. [Source:RefSeq mRNA;Acc:NM_001101814]
ENSSSCG00000013295	TRIM44	2	27638088	27737927	tripartite motif containing 44 [Source:HGNC Symbol;Acc:19016]
ENSSSCG00000024871	snR56	2	8244783	8244845	Small nucleolar RNA snR56 [Source:RFAM;Acc:RF01188]
ENSSSCG00000029680	SNORD67	2	17125436	17125533	Small nucleolar RNA SNORD67 [Source:RFAM;Acc:RF00573]
ENSSSCG00000026837	SNORD26	2	8244489	8244562	Small nucleolar RNA SNORD26 [Source:RFAM;Acc:RF00087]
ENSSSCG00000018959	U6	2	20235742	20235849	U6 spliceosomal RNA [Source:RFAM;Acc:RF00026]
ENSSSCG00000029026	SNORD67	2	17120568	17120678	Small nucleolar RNA SNORD67 [Source:RFAM;Acc:RF00573]
ENSSSCG00000019494		2	144456497	144456593
ENSSSCG00000018891	SNORA74	2	147014072	147014271	Small nucleolar RNA SNORA74 [Source:RFAM;Acc:RF00090]
ENSSSCG00000021689		2	16282282	16282383
ENSSSCG00000019114	SNORA47	2	87568913	87569050	Small nucleolar RNA SNORA47 [Source:RFAM;Acc:RF01234]
ENSSSCG00000027405	U2	2	8235180	8235370	U2 spliceosomal RNA [Source:RFAM;Acc:RF00004]
ENSSSCG00000023669	SNORD30	2	8242745	8242814	Small nucleolar RNA SNORD30 [Source:RFAM;Acc:RF00088]
ENSSSCG00000019121	ssc-mir-129a	2	20324623	20324714	ssc-mir-129a [Source:miRBase;Acc:MI0013169]
ENSSSCG00000019080	U6	2	148223115	148223215	U6 spliceosomal RNA [Source:RFAM;Acc:RF00026]
ENSSSCG00000018710		2	86645452	86645549
ENSSSCG00000020542	U6	2	16705260	16705358	U6 spliceosomal RNA [Source:RFAM;Acc:RF00026]
ENSSSCG00000023841	Vault	2	148364674	148364768	Vault RNA [Source:RFAM;Acc:RF00006]
ENSSSCG00000028290	SNORD27	2	8244133	8244208	Small nucleolar RNA SNORD27 [Source:RFAM;Acc:RF00086]
ENSSSCG00000028823		2	146024826	146024925
ENSSSCG00000019928	SNORA20	2	15934715	15934844	Small nucleolar RNA SNORA20 [Source:RFAM;Acc:RF00401]
ENSSSCG00000025513	SNORD22	2	8242099	8242224	Small nucleolar RNA SNORD22 [Source:RFAM;Acc:RF00099]
ENSSSCG00000019175		2	20399925	20400024
ENSSSCG00000027032	SNORD31	2	8242432	8242498	Small nucleolar RNA SNORD31 [Source:RFAM;Acc:RF00089]
ENSSSCG00000020107	ssc-mir-1343	2	28433182	28433260	ssc-mir-1343 [Source:miRBase;Acc:MI0017996]
ENSSSCG00000026880		2	146030416	146030485
ENSSSCG00000025718	7SK	2	8169716	8170023	7SK RNA [Source:RFAM;Acc:RF00100]
ENSSSCG00000029095	SNORD28	2	8243750	8243825	Small nucleolar RNA SNORD28 [Source:RFAM;Acc:RF00085]
ENSSSCG00000020526	U5	2	19405673	19405786	U5 spliceosomal RNA [Source:RFAM;Acc:RF00020]
ENSSSCG00000020188	SNORA74	2	147011745	147011885	Small nucleolar RNA SNORA74 [Source:RFAM;Acc:RF00090]
ENSSSCG00000029721		2	17696049	17696145
ENSSSCG00000028702	U6	2	20088399	20088502	U6 spliceosomal RNA [Source:RFAM;Acc:RF00026]
ENSSSCG00000027798		2	17733371	17733467
ENSSSCG00000026212	SNORD29	2	8242982	8243047	Small nucleolar RNA SNORD29 [Source:RFAM;Acc:RF00070]
ENSSSCG00000025282	SNORA57	2	8429677	8429825	Small nucleolar RNA SNORA57 [Source:RFAM;Acc:RF00191]
ENSSSCG00000022684	U2	2	15921986	15922176	U2 spliceosomal RNA [Source:RFAM;Acc:RF00004]
ENSSSCG00000019718	U6	2	15989299	15989402	U6 spliceosomal RNA [Source:RFAM;Acc:RF00026]
ENSSSCG00000020087	Vault	2	143887072	143887164	Vault RNA [Source:RFAM;Acc:RF00006]
ENSSSCG00000018618	ssc-mir-874	2	145381099	145381176	ssc-mir-874 [Source:miRBase;Acc:MI0022157]
ENSSSCG00000029549	SNORD22	2	8243270	8243397	Small nucleolar RNA SNORD22 [Source:RFAM;Acc:RF00099]
ENSSSCG00000019602	SNORD63	2	146235153	146235223	Small nucleolar RNA SNORD63 [Source:RFAM;Acc:RF00154]
ENSSSCG00000008648	IRG6	3	137667912	137683557	Sus scrofa inflammatory response protein 6 (IRG6), mRNA. [Source:RefSeq mRNA;Acc:NM_213817]
ENSSSCG00000008647	CMPK2	3	137688568	137704282	cytidine monophosphate (UMP-CMP) kinase 2, mitochondrial [Source:HGNC Symbol;Acc:27015]
ENSSSCG00000008649	SOX11	3	138753103	138754446	SRY (sex determining region Y)-box 11 [Source:HGNC Symbol;Acc:11191]
ENSSSCG00000008634	ATP6V1C2	3	134531063	134581048	ATPase, H+ transporting, lysosomal 42kDa, V1 subunit C2 [Source:HGNC Symbol;Acc:18264]
ENSSSCG00000008606		3	126843692	126844327	Uncharacterized protein [Source:UniProtKB/TrEMBL;Acc:I3LQZ9]
ENSSSCG00000008607		3	127518234	127540107	Uncharacterized protein [Source:UniProtKB/TrEMBL;Acc:F1SCU0]
ENSSSCG00000008633	PDI-P5	3	134581676	134604304	Sus scrofa protein disulfide isomerase family A, member 6 (PDIA6), mRNA. [Source:RefSeq mRNA;Acc:NM_001195119]
ENSSSCG00000008635	NOL10	3	134629253	134722996	nucleolar protein 10 [Source:HGNC Symbol;Acc:25862]
ENSSSCG00000025858		3	10929442	10935871	Uncharacterized protein [Source:UniProtKB/TrEMBL;Acc:I3LP72]
ENSSSCG00000030378	LIMK1	3	10936405	10962039	LIM domain kinase 1 [Source:HGNC Symbol;Acc:6613]
ENSSSCG00000008418		3	95389252	95546928	Uncharacterized protein [Source:UniProtKB/TrEMBL;Acc:F1SQJ1]
ENSSSCG00000008419		3	95921220	95924820	Uncharacterized protein [Source:UniProtKB/TrEMBL;Acc:F1SQJ0]
ENSSSCG00000026180		3	96468315	96661674
ENSSSCG00000008190	INPP4A	3	58263606	58364607	inositol polyphosphate-4-phosphatase, type I, 107kDa [Source:HGNC Symbol;Acc:6074]
ENSSSCG00000029084	FSHR	3	97500987	97591897	Sus scrofa follicle stimulating hormone receptor (FSHR), mRNA. [Source:RefSeq mRNA;Acc:NM_214386]
ENSSSCG00000008608	RDH14	3	127542572	127547856	retinol dehydrogenase 14 (all-trans/9-cis/11-cis) [Source:HGNC Symbol;Acc:19979]
ENSSSCG00000023060		3	128141280	128142264	Uncharacterized protein [Source:UniProtKB/TrEMBL;Acc:I3LL75]
ENSSSCG00000026538	MSGN1	3	128181906	128182484	mesogenin 1 [Source:HGNC Symbol;Acc:14907]
ENSSSCG00000025966	EIF4H	3	11003785	11031697	eukaryotic translation initiation factor 4H [Source:HGNC Symbol;Acc:12741]
ENSSSCG00000027487	LAT2	3	11037022	11055319	linker for activation of T cells family, member 2 [Source:HGNC Symbol;Acc:12749]
ENSSSCG00000027422	LHCGR	3	97787458	97834011	luteinizing hormone/choriogonadotropin receptor [Source:HGNC Symbol;Acc:6585]
ENSSSCG00000008422		3	97836545	97851539	Uncharacterized protein [Source:UniProtKB/TrEMBL;Acc:F1SQI6]
ENSSSCG00000028504	RFC2	3	11056516	11068708	replication factor C (activator 1) 2, 40kDa [Source:HGNC Symbol;Acc:9970]
ENSSSCG00000008613	GEN1	3	128215324	128245096	GEN1 Holliday junction 5' flap endonuclease [Source:HGNC Symbol;Acc:26881]
ENSSSCG00000008421		3	97929127	97949707	lutropin-choriogonadotropic hormone receptor precursor [Source:RefSeq peptide;Acc:NP_999614]
ENSSSCG00000027113		3	58368762	58370708	Uncharacterized protein [Source:UniProtKB/TrEMBL;Acc:I3LSH4]
ENSSSCG00000022954		3	58480680	58496163	Uncharacterized protein [Source:UniProtKB/TrEMBL;Acc:I3LQM4]
ENSSSCG00000007719	CLIP2	3	11113491	11215082	CAP-GLY domain containing linker protein 2 [Source:HGNC Symbol;Acc:2586]
ENSSSCG00000008192	TMEM131	3	58923017	59040071	transmembrane protein 131 [Source:HGNC Symbol;Acc:30366]
ENSSSCG00000008614	SMC6	3	128245100	128318833	structural maintenance of chromosomes 6 [Source:HGNC Symbol;Acc:20466]
ENSSSCG00000007720	GTF2IRD1	3	11276910	11374748	GTF2I repeat domain containing 1 [Source:HGNC Symbol;Acc:4661]
ENSSSCG00000008423	PPP1R21	3	97965675	98036116	protein phosphatase 1, regulatory subunit 21 [Source:HGNC Symbol;Acc:30595]
ENSSSCG00000008637	TAF1B	3	134954674	135003458	TATA box binding protein (TBP)-associated factor, RNA polymerase I, B, 63kDa [Source:HGNC Symbol;Acc:11533]
ENSSSCG00000008595	APOB	3	125228051	125253622	Uncharacterized protein [Source:UniProtKB/TrEMBL;Acc:F1SCV9]
ENSSSCG00000028755	TSSC1	3	140570745	140645632	tumor suppressing subtransferable candidate 1 [Source:HGNC Symbol;Acc:12383]
ENSSSCG00000008615	VSNL1	3	128326292	128396035	visinin-like 1 [Source:HGNC Symbol;Acc:12722]
ENSSSCG00000026068		3	135023542	135028706	Uncharacterized protein [Source:UniProtKB/TrEMBL;Acc:I3LE63]
ENSSSCG00000008636		3	135029578	135034074	Uncharacterized protein [Source:UniProtKB/TrEMBL;Acc:F1SAA0]
ENSSSCG00000008641	ADAM17	3	135096584	135122453	Disintegrin and metalloproteinase domain-containing protein 17 [Source:UniProtKB/TrEMBL;Acc:F1SA87]
ENSSSCG00000008652		3	141489590	141531934
ENSSSCG00000030039	RAD51AP2	3	128466362	128474683	RAD51 associated protein 2 [Source:HGNC Symbol;Acc:34417]
ENSSSCG00000008617	FAM49A	3	129216701	129316886	family with sequence similarity 49, member A [Source:HGNC Symbol;Acc:25373]
ENSSSCG00000029593	FOXN2	3	98079346	98147165	forkhead box N2 [Source:HGNC Symbol;Acc:5281]
ENSSSCG00000008640	IAH1	3	135122405	135134212	isoamyl acetate-hydrolyzing esterase 1 homolog (S. cerevisiae) [Source:HGNC Symbol;Acc:27696]
ENSSSCG00000029334		3	141580299	141704758	Uncharacterized protein [Source:UniProtKB/TrEMBL;Acc:F1S9J8]
ENSSSCG00000008193	ZAP70	3	59135458	59264742	zeta-chain (TCR) associated protein kinase 70kDa [Source:HGNC Symbol;Acc:12858]
ENSSSCG00000007721	GTF2I	3	11444069	11530028	general transcription factor IIi [Source:HGNC Symbol;Acc:4659]
ENSSSCG00000008200	ANKRD23	3	59227039	59231351	ankyrin repeat domain 23 [Source:HGNC Symbol;Acc:24470]
ENSSSCG00000007695		3	9641161	9645573	Uncharacterized protein [Source:UniProtKB/TrEMBL;Acc:F1RKD5]
ENSSSCG00000027890		3	9665416	9690384	Uncharacterized protein [Source:UniProtKB/TrEMBL;Acc:I3LAT0]
ENSSSCG00000020799	CPSF3	3	135136902	135174164	cleavage and polyadenylation specific factor 3, 73kDa [Source:HGNC Symbol;Acc:2326]
ENSSSCG00000008596		3	125342866	125349335	Uncharacterized protein [Source:UniProtKB/TrEMBL;Acc:F1SCV8]
ENSSSCG00000008618	MYCN	3	129821883	129827872	v-myc avian myelocytomatosis viral oncogene neuroblastoma derived homolog [Source:HGNC Symbol;Acc:7559]
ENSSSCG00000025357	C2orf43	3	125415903	125535990	chromosome 2 open reading frame 43 [Source:HGNC Symbol;Acc:26145]
ENSSSCG00000028931	GDF7	3	125549012	125553047	growth differentiation factor 7 [Source:HGNC Symbol;Acc:4222]
ENSSSCG00000022836		3	130152347	130217708	Uncharacterized protein [Source:UniProtKB/TrEMBL;Acc:I3LGP0]
ENSSSCG00000008198	ANKRD39	3	59233939	59245811	ankyrin repeat domain 39 [Source:HGNC Symbol;Acc:28640]
ENSSSCG00000030115		3	125569521	125607938	Uncharacterized protein [Source:UniProtKB/TrEMBL;Acc:I3L8F2]
ENSSSCG00000008197		3	59248211	59254525	Uncharacterized protein [Source:UniProtKB/TrEMBL;Acc:F1STD1]
ENSSSCG00000022260		3	125729427	125742123	Uncharacterized protein [Source:UniProtKB/TrEMBL;Acc:I3LBF5]
ENSSSCG00000008598	RHOB	3	125745801	125748243	Sus scrofa ras homolog gene family, member B (RHOB), mRNA. [Source:RefSeq mRNA;Acc:NM_001123189]
ENSSSCG00000008599		3	125770196	125781058	Uncharacterized protein [Source:UniProtKB/TrEMBL;Acc:F1SCU8]
ENSSSCG00000007722	NCF1	3	11538893	11553097	neutrophil cytosolic factor 1 [Source:HGNC Symbol;Acc:7660]
ENSSSCG00000007688		3	9696776	9699221	Uncharacterized protein [Source:UniProtKB/TrEMBL;Acc:F1RKE4]
ENSSSCG00000008600	PUM2	3	125827299	125934612	pumilio RNA-binding family member 2 [Source:HGNC Symbol;Acc:14958]
ENSSSCG00000008196	FAM178B	3	59262148	59348054	family with sequence similarity 178, member B [Source:HGNC Symbol;Acc:28036]
ENSSSCG00000025047		3	9698009	9705856	Uncharacterized protein [Source:UniProtKB/TrEMBL;Acc:I3LC87]
ENSSSCG00000028635		3	11560411	11617352	Uncharacterized protein [Source:UniProtKB/TrEMBL;Acc:I3LJN6]
ENSSSCG00000007723	WBSCR16	3	11634918	11669064	Williams-Beuren syndrome chromosome region 16 [Source:HGNC Symbol;Acc:14948]
ENSSSCG00000007686		3	9705938	9713495	Uncharacterized protein [Source:UniProtKB/TrEMBL;Acc:F1RKF4]
ENSSSCG00000024045		3	11681955	11759966	Uncharacterized protein [Source:UniProtKB/TrEMBL;Acc:I3LRF6]
ENSSSCG00000023401	ZNF226	3	13303682	13306066	zinc finger protein 226 [Source:HGNC Symbol;Acc:13019]
ENSSSCG00000007685		3	9717992	9726972	Uncharacterized protein [Source:UniProtKB/TrEMBL;Acc:F1RKF5]
ENSSSCG00000025430		3	9784168	9801907	Uncharacterized protein [Source:UniProtKB/TrEMBL;Acc:I3LCC1]
ENSSSCG00000007691	ZP3	3	9837963	9848145	zona pellucida glycoprotein 3 (sperm receptor) [Source:HGNC Symbol;Acc:13189]
ENSSSCG00000008601	SDC1	3	125988735	125994234	syndecan 1 [Source:HGNC Symbol;Acc:10658]
ENSSSCG00000007726		3	13957642	13957854	Uncharacterized protein [Source:UniProtKB/TrEMBL;Acc:F1RJJ9]
ENSSSCG00000007727		3	14855655	14946253	Uncharacterized protein [Source:UniProtKB/TrEMBL;Acc:F1RJJ8]
ENSSSCG00000029313	ITGB1BP1	3	135174175	135295782	integrin beta 1 binding protein 1 [Source:HGNC Symbol;Acc:23927]
ENSSSCG00000022243		3	97643864	97644185
ENSSSCG00000030648		3	126064142	126073957	Uncharacterized protein [Source:UniProtKB/TrEMBL;Acc:I3LPB3]
ENSSSCG00000008602	LAPTM4A	3	126183576	126201158	lysosomal protein transmembrane 4 alpha [Source:HGNC Symbol;Acc:6924]
ENSSSCG00000027247		3	130348996	130423442	Uncharacterized protein [Source:UniProtKB/TrEMBL;Acc:I3LMU8]
ENSSSCG00000007692	YWHAG	3	9882205	9911156	tyrosine 3-monooxygenase/tryptophan 5-monooxygenase activation protein, gamma [Source:HGNC Symbol;Acc:12852]
ENSSSCG00000007728		3	15399110	15437651	Uncharacterized protein [Source:UniProtKB/TrEMBL;Acc:F1RJJ7]
ENSSSCG00000026457		3	15627836	15667593	Uncharacterized protein [Source:UniProtKB/TrEMBL;Acc:I3LS64]
ENSSSCG00000024482	HSPB1	3	9925863	9927499	Sus scrofa heat shock 27kDa protein 1 (Hsp27), mRNA. [Source:RefSeq mRNA;Acc:NM_001007518]
ENSSSCG00000007729		3	15694502	15694657	Uncharacterized protein [Source:UniProtKB/TrEMBL;Acc:F1RJJ6]
ENSSSCG00000007730		3	15865928	16190523
ENSSSCG00000007733		3	16269122	16407264	Uncharacterized protein [Source:UniProtKB/TrEMBL;Acc:F1RJJ2]
ENSSSCG00000025486	MDH2	3	9953218	9965969	Sus scrofa malate dehydrogenase 2, NAD (mitochondrial) (MDH2), nuclear gene encoding mitochondrial protein, mRNA. [Source:RefSeq mRNA;Acc:NM_001244153]
ENSSSCG00000008195	COX5B	3	59376375	59378460	Sus scrofa mitochondrial cytochrome c oxidase subunit Vb (Cox5b), nuclear gene encoding mitochondrial protein, mRNA. [Source:RefSeq mRNA;Acc:NM_001007517]
ENSSSCG00000008639		3	135176525	135222600	Sus scrofa ADAM metallopeptidase domain 17 (ADAM17), mRNA. [Source:RefSeq mRNA;Acc:NM_001099926]
ENSSSCG00000008619		3	130448198	130480756	Uncharacterized protein [Source:UniProtKB/TrEMBL;Acc:F1SCS1]
ENSSSCG00000028568	HSPB1	3	10049289	10050925	Sus scrofa heat shock 27kDa protein 1 (Hsp27), mRNA. [Source:RefSeq mRNA;Acc:NM_001007518]
ENSSSCG00000008194	ACTR1B	3	59388397	59395870	ARP1 actin-related protein 1 homolog B, centractin beta (yeast) [Source:HGNC Symbol;Acc:168]
ENSSSCG00000007732	SBDS	3	16408068	16416080	Shwachman-Bodian-Diamond syndrome [Source:HGNC Symbol;Acc:19440]
ENSSSCG00000007700	HIP1	3	10227476	10282581	huntingtin interacting protein 1 [Source:HGNC Symbol;Acc:4913]
ENSSSCG00000008611		3	128168981	128169366
ENSSSCG00000008623		3	132792631	132793101
ENSSSCG00000008638	YWHAQ	3	135246378	135278741	Uncharacterized protein [Source:UniProtKB/TrEMBL;Acc:F1SA98]
ENSSSCG00000008201	CNNM3	3	59447360	59466964	cyclin M3 [Source:HGNC Symbol;Acc:104]
ENSSSCG00000007736	TMEM248	3	16504924	16532546	transmembrane protein 248 [Source:HGNC Symbol;Acc:25476]
ENSSSCG00000007735		3	16560349	16629075	Uncharacterized protein [Source:UniProtKB/TrEMBL;Acc:F1RJI2]
ENSSSCG00000008199		3	59471374	59488693	Uncharacterized protein [Source:UniProtKB/TrEMBL;Acc:F1STC9]
ENSSSCG00000029180		3	16634772	16646433	Uncharacterized protein [Source:UniProtKB/TrEMBL;Acc:F1RJI4]
ENSSSCG00000007737	TPST1	3	16660040	16739940	tyrosylprotein sulfotransferase 1 [Source:HGNC Symbol;Acc:12020]
ENSSSCG00000007738		3	16890467	16899578	Uncharacterized protein [Source:UniProtKB/TrEMBL;Acc:F1RJH8]
ENSSSCG00000008202	CNNM4	3	59514636	59522834	cyclin M4 [Source:HGNC Symbol;Acc:105]
ENSSSCG00000024746		3	59557949	59564578	Uncharacterized protein [Source:UniProtKB/TrEMBL;Acc:I3LBY1]
ENSSSCG00000020750		3	59648030	59648796	Uncharacterized protein [Source:UniProtKB/TrEMBL;Acc:I3L728]
ENSSSCG00000023617		3	59675079	59675847	Uncharacterized protein [Source:UniProtKB/TrEMBL;Acc:I3LBY2]
ENSSSCG00000029057		3	59749609	59750318	Uncharacterized protein [Source:UniProtKB/TrEMBL;Acc:I3LBK0]
ENSSSCG00000007705		3	10313357	10335569	Uncharacterized protein [Source:UniProtKB/TrEMBL;Acc:F1RKB5]
ENSSSCG00000008205		3	59753693	59754231	Uncharacterized protein [Source:UniProtKB/TrEMBL;Acc:F1STC3]
ENSSSCG00000008207	RPIA	3	59834045	59864868	ribose 5-phosphate isomerase A [Source:HGNC Symbol;Acc:10297]
ENSSSCG00000007704	NSUN5	3	10337657	10346341	NOP2/Sun domain family, member 5 [Source:HGNC Symbol;Acc:16385]
ENSSSCG00000007703	TRIM50	3	10351991	10359671	Sus scrofa tripartite motif containing 50 (TRIM50), mRNA. [Source:RefSeq mRNA;Acc:NM_214186]
ENSSSCG00000008203	IGKC	3	59880799	59881322	immunoglobulin kappa constant [Source:HGNC Symbol;Acc:5716]
ENSSSCG00000030797	IGKJ5	3	59884131	59884168
ENSSSCG00000030752	IGKJ4	3	59884475	59884512
ENSSSCG00000031061	IGKJ3	3	59884816	59884852
ENSSSCG00000030803	IGKJ2	3	59885120	59885158
ENSSSCG00000031064	IGKJ1	3	59885479	59885516
ENSSSCG00000007702	FKBP6	3	10365281	10407832	FK506 binding protein 6, 36kDa [Source:HGNC Symbol;Acc:3722]
ENSSSCG00000008204	IGKV	3	59922284	59922947
ENSSSCG00000029427		3	59925131	59925898	Uncharacterized protein [Source:UniProtKB/TrEMBL;Acc:I3LJ19]
ENSSSCG00000022682	IGKV-3	3	59934904	59935620	Uncharacterized protein [Source:UniProtKB/TrEMBL;Acc:F1STC5]
ENSSSCG00000030738	IGKV-5	3	59949725	59950469
ENSSSCG00000008642	ASAP2	3	135295916	135379560	ArfGAP with SH3 domain, ankyrin repeat and PH domain 2 [Source:HGNC Symbol;Acc:2721]
ENSSSCG00000007739	GUSB	3	16924757	16939447	Sus scrofa glucuronidase, beta (GUSB), mRNA. [Source:RefSeq mRNA;Acc:NM_001123121]
ENSSSCG00000027295	IGKV-6	3	59958936	59959475
ENSSSCG00000028513	VKORC1L1	3	16941559	17016837	Uncharacterized protein [Source:UniProtKB/TrEMBL;Acc:I3LQ80]
ENSSSCG00000030927	IGKV-7	3	59962485	59963229
ENSSSCG00000027332	IGKV-11	3	59985851	59986608
ENSSSCG00000008208	EIF2AK3	3	60031206	60114513	eukaryotic translation initiation factor 2-alpha kinase 3 [Source:HGNC Symbol;Acc:3255]
ENSSSCG00000023004	FZD9	3	10454332	10456107	frizzled family receptor 9 [Source:HGNC Symbol;Acc:4047]
ENSSSCG00000029729		3	130558674	130595884	Uncharacterized protein [Source:UniProtKB/TrEMBL;Acc:I3LCJ4]
ENSSSCG00000008620		3	130602696	130685391	Uncharacterized protein [Source:UniProtKB/TrEMBL;Acc:F1SCS0]
ENSSSCG00000008621		3	130786235	130938480	Uncharacterized protein [Source:UniProtKB/TrEMBL;Acc:F1SCR9]
ENSSSCG00000027342	BAZ1B	3	10460754	10543512	bromodomain adjacent to zinc finger domain, 1B [Source:HGNC Symbol;Acc:961]
ENSSSCG00000024454		3	130939495	130942352	Uncharacterized protein [Source:UniProtKB/TrEMBL;Acc:I3LR98]
ENSSSCG00000008622		3	131631120	131632145	Uncharacterized protein [Source:UniProtKB/TrEMBL;Acc:F1SCR8]
ENSSSCG00000007708	BCL7B	3	10550014	10568958	B-cell CLL/lymphoma 7B [Source:HGNC Symbol;Acc:1005]
ENSSSCG00000007709	TBL2	3	10587095	10592168	transducin (beta)-like 2 [Source:HGNC Symbol;Acc:11586]
ENSSSCG00000008624		3	133660275	133741130	Sus scrofa lipin 1 (LPIN1), mRNA. [Source:RefSeq mRNA;Acc:NM_001130734]
ENSSSCG00000023539	MBOAT2	3	135649121	135685679	membrane bound O-acyltransferase domain containing 2 [Source:HGNC Symbol;Acc:25193]
ENSSSCG00000026762		3	135718624	135722301
ENSSSCG00000008644	KIDINS220	3	135751097	135775896	kinase D-interacting substrate, 220kDa [Source:HGNC Symbol;Acc:29508]
ENSSSCG00000008645	ID2	3	135801780	135804369	Sus scrofa inhibitor of DNA binding 2, dominant negative helix-loop-helix protein (ID2), mRNA. [Source:RefSeq mRNA;Acc:NM_001037965]
ENSSSCG00000007710	CHREBP	3	10598335	10616606	Uncharacterized protein [Source:UniProtKB/TrEMBL;Acc:F1RJN3]
ENSSSCG00000008603	MATN3	3	126216875	126236879	matrilin 3 [Source:HGNC Symbol;Acc:6909]
ENSSSCG00000007707	VPS37D	3	10645945	10649074	vacuolar protein sorting 37 homolog D (S. cerevisiae) [Source:HGNC Symbol;Acc:18287]
ENSSSCG00000007712	DNAJC30	3	10655350	10656030	DnaJ (Hsp40) homolog, subfamily C, member 30 [Source:HGNC Symbol;Acc:16410]
ENSSSCG00000008604	WDR35	3	126240420	126295772	WD repeat domain 35 [Source:HGNC Symbol;Acc:29250]
ENSSSCG00000007713	WBSCR22	3	10656159	10669332	Williams Beuren syndrome chromosome region 22 [Source:HGNC Symbol;Acc:16405]
ENSSSCG00000008625	NTSR2	3	133853006	133858153	neurotensin receptor 2 [Source:HGNC Symbol;Acc:8040]
ENSSSCG00000008646	RNF144A	3	137582368	137612589	ring finger protein 144A [Source:HGNC Symbol;Acc:20457]
ENSSSCG00000021335		3	133950956	133955692	Uncharacterized protein [Source:UniProtKB/TrEMBL;Acc:I3LGF3]
ENSSSCG00000008626		3	133958950	133972338	Uncharacterized protein [Source:UniProtKB/TrEMBL;Acc:F1SCR4]
ENSSSCG00000008627		3	133981947	133990465	Uncharacterized protein [Source:UniProtKB/TrEMBL;Acc:F1SCR3]
ENSSSCG00000025483		3	133992653	134005017	Uncharacterized protein [Source:UniProtKB/TrEMBL;Acc:I3LCU3]
ENSSSCG00000026161	E2F6	3	134012080	134083889	E2F transcription factor 6 [Source:HGNC Symbol;Acc:3120]
ENSSSCG00000008209	TSC21	3	60132947	60138077	Uncharacterized protein [Source:UniProtKB/TrEMBL;Acc:F1STB9]
ENSSSCG00000008605	TTC32	3	126302943	126308938	tetratricopeptide repeat domain 32 [Source:HGNC Symbol;Acc:32954]
ENSSSCG00000025106		3	60492723	60499741	Uncharacterized protein [Source:UniProtKB/TrEMBL;Acc:I3L5P4]
ENSSSCG00000008631	PQLC3	3	134207305	134219635	PQ loop repeat containing 3 [Source:HGNC Symbol;Acc:28503]
ENSSSCG00000008629	ROCK2	3	134222108	134297854	Uncharacterized protein [Source:UniProtKB/TrEMBL;Acc:F1SCR1]
ENSSSCG00000007714	STX1A	3	10670275	10679940	syntaxin 1A (brain) [Source:HGNC Symbol;Acc:11433]
ENSSSCG00000007715	ABHD11	3	10696086	10700133	abhydrolase domain containing 11 [Source:HGNC Symbol;Acc:16407]
ENSSSCG00000021536		3	10715626	10716249	Sus scrofa claudin 3 (CLDN3), mRNA. [Source:RefSeq mRNA;Acc:NM_001160075]
ENSSSCG00000007716	WBSCR28	3	10752493	10754835	Williams-Beuren syndrome chromosome region 28 [Source:HGNC Symbol;Acc:23018]
ENSSSCG00000007717	WBSCR27	3	10773115	10776056	Williams Beuren syndrome chromosome region 27 [Source:HGNC Symbol;Acc:19068]
ENSSSCG00000007718	CLDN4	3	10776892	10780656	Sus scrofa claudin 4 (CLDN4), mRNA. [Source:RefSeq mRNA;Acc:NM_001161637]
ENSSSCG00000020040	U6	3	127524413	127524522	U6 spliceosomal RNA [Source:RFAM;Acc:RF00026]
ENSSSCG00000025247		3	138754629	138754724
ENSSSCG00000018775	SNORA19	3	16684878	16685006	Small nucleolar RNA SNORA19 [Source:RFAM;Acc:RF00413]
ENSSSCG00000022346	U6	3	13440171	13440277	U6 spliceosomal RNA [Source:RFAM;Acc:RF00026]
ENSSSCG00000020466	5S_rRNA	3	129740449	129740571	5S ribosomal RNA [Source:RFAM;Acc:RF00001]
ENSSSCG00000020202	SNORA31	3	134289093	134289222	Small nucleolar RNA SNORA31 [Source:RFAM;Acc:RF00322]
ENSSSCG00000020026	U6	3	138211653	138211758	U6 spliceosomal RNA [Source:RFAM;Acc:RF00026]
ENSSSCG00000018273	snoU13	3	95241741	95241851	Small nucleolar RNA U13 [Source:RFAM;Acc:RF01210]
ENSSSCG00000020358	SNORD112	3	16674763	16674832	Small nucleolar RNA SNORD112 [Source:RFAM;Acc:RF01169]
ENSSSCG00000021074		3	135515995	135516086
ENSSSCG00000023910	U6	3	128817834	128817940	U6 spliceosomal RNA [Source:RFAM;Acc:RF00026]
ENSSSCG00000018380	U6	3	14563112	14563224	U6 spliceosomal RNA [Source:RFAM;Acc:RF00026]
ENSSSCG00000019059	U6	3	134228818	134228929	U6 spliceosomal RNA [Source:RFAM;Acc:RF00026]
ENSSSCG00000019899		3	134560373	134560484
ENSSSCG00000024747	SNORA79	3	13480680	13480828	Small nucleolar RNA SNORA79 [Source:RFAM;Acc:RF00600]
ENSSSCG00000020555	SCARNA20	3	10668076	10668205	Small Cajal body specific RNA 20 [Source:RFAM;Acc:RF00601]
ENSSSCG00000020388		3	11350567	11350641
ENSSSCG00000029472	7SK	3	10478948	10479262	7SK RNA [Source:RFAM;Acc:RF00100]
ENSSSCG00000026874	U6	3	59235630	59235736	U6 spliceosomal RNA [Source:RFAM;Acc:RF00026]
ENSSSCG00000019976	U6	3	16813991	16814103	U6 spliceosomal RNA [Source:RFAM;Acc:RF00026]
ENSSSCG00000030427		3	11024986	11025094
ENSSSCG00000020425	7SK	3	130640545	130640696	7SK RNA [Source:RFAM;Acc:RF00100]
ENSSSCG00000019149	U6	3	13411078	13411186	U6 spliceosomal RNA [Source:RFAM;Acc:RF00026]
ENSSSCG00000020590	7SK	3	59022768	59023034	7SK RNA [Source:RFAM;Acc:RF00100]
ENSSSCG00000019313	SNORD14	3	13662970	13663059	Small nucleolar RNA SNORD14 [Source:RFAM;Acc:RF00016]
ENSSSCG00000006543	ADAR	4	104004654	104023302	adenosine deaminase, RNA-specific [Source:HGNC Symbol;Acc:225]
ENSSSCG00000006545	CHRNB2	4	104024700	104037091	Uncharacterized protein [Source:UniProtKB/TrEMBL;Acc:F1RGM6]
ENSSSCG00000006544	UBE2Q1	4	104047275	104055541	ubiquitin-conjugating enzyme E2Q family member 1 [Source:HGNC Symbol;Acc:15698]
ENSSSCG00000006546	TDRD10	4	104057450	104104633	tudor domain containing 10 [Source:HGNC Symbol;Acc:25316]
ENSSSCG00000006547	SHE	4	104110561	104134126	Src homology 2 domain containing E [Source:HGNC Symbol;Acc:27004]
ENSSSCG00000027628		4	104198431	104250107	Uncharacterized protein [Source:UniProtKB/TrEMBL;Acc:I3LGM2]
ENSSSCG00000006549	IL6R	4	104223859	104235575	Uncharacterized protein [Source:UniProtKB/TrEMBL;Acc:F1RGL2]
ENSSSCG00000006552		4	104266351	104268903	Uncharacterized protein [Source:UniProtKB/TrEMBL;Acc:F1RGL0]
ENSSSCG00000025849		4	104276241	104305131	Uncharacterized protein [Source:UniProtKB/TrEMBL;Acc:I3LQ83]
ENSSSCG00000006551	AQP10	4	104328862	104331825	Sus scrofa aquaporin 10 (AQP10), mRNA. [Source:RefSeq mRNA;Acc:NM_001128454]
ENSSSCG00000006550		4	104341877	104361697	Uncharacterized protein [Source:UniProtKB/TrEMBL;Acc:F1RGL1]
ENSSSCG00000021029		4	104384882	104387324	Uncharacterized protein [Source:UniProtKB/TrEMBL;Acc:F1RGL0]
ENSSSCG00000006553		4	104394941	104436793	Uncharacterized protein [Source:UniProtKB/TrEMBL;Acc:F1RGK9]
ENSSSCG00000006188		4	69482298	69483136
ENSSSCG00000006554		4	104437073	104447936	NICE-3; NICE-3 protein; Uncharacterized protein [Source:UniProtKB/TrEMBL;Acc:F1RGK8]
ENSSSCG00000006555	C1orf189	4	104448280	104451792	chromosome 1 open reading frame 189 [Source:HGNC Symbol;Acc:32305]
ENSSSCG00000006556	TPM3	4	104466976	104489463	Sus scrofa tropomyosin 3 (TPM3), mRNA. [Source:RefSeq mRNA;Acc:NM_001001632]
ENSSSCG00000006533		4	103518217	103529707	Uncharacterized protein [Source:UniProtKB/TrEMBL;Acc:F1RGQ1]
ENSSSCG00000028606	ZBTB7B	4	103539764	103540642	zinc finger and BTB domain containing 7B [Source:HGNC Symbol;Acc:18668]
ENSSSCG00000006537	LENEP	4	103562995	103563180	lens epithelial protein [Source:HGNC Symbol;Acc:14429]
ENSSSCG00000006538	FLAD1	4	103563610	103569317	flavin adenine dinucleotide synthetase 1 [Source:HGNC Symbol;Acc:24671]
ENSSSCG00000029737		4	103572166	103575980	Sus scrofa CDC28 protein kinase regulatory subunit 1B (CKS1B), mRNA. [Source:RefSeq mRNA;Acc:NM_001243542]
ENSSSCG00000006539	SHC1	4	103579365	103587021	SHC (Src homology 2 domain containing) transforming protein 1 [Source:HGNC Symbol;Acc:10840]
ENSSSCG00000006540	PYGO2	4	103588676	103592945	pygopus family PHD finger 2 [Source:HGNC Symbol;Acc:30257]
ENSSSCG00000006541	DCST2	4	103595760	103608443	DC-STAMP domain containing 2 [Source:HGNC Symbol;Acc:26562]
ENSSSCG00000006536	PBXIP1	4	103617163	103620450	pre-B-cell leukemia homeobox interacting protein 1 [Source:HGNC Symbol;Acc:21199]
ENSSSCG00000006535	PMVK	4	103634253	103646149	phosphomevalonate kinase [Source:HGNC Symbol;Acc:9141]
ENSSSCG00000006542	KCNN3	4	103700670	103872873	potassium intermediate/small conductance calcium-activated channel, subfamily N, member 3 [Source:HGNC Symbol;Acc:6292]
ENSSSCG00000006187	MSC	4	69416951	69419896	musculin [Source:HGNC Symbol;Acc:7321]
ENSSSCG00000006189	EYA1	4	69915805	69916434	eyes absent homolog 1 (Drosophila) [Source:HGNC Symbol;Acc:3519]
ENSSSCG00000006191	XKR9	4	70309675	70331071	XK, Kell blood group complex subunit-related family, member 9 [Source:HGNC Symbol;Acc:20937]
ENSSSCG00000006192	LACTB2	4	70341215	70379453	lactamase, beta 2 [Source:HGNC Symbol;Acc:18512]
ENSSSCG00000024273	SNORA58	4	104279838	104279973	Small nucleolar RNA SNORA58 [Source:RFAM;Acc:RF00418]
ENSSSCG00000024203	SNORA58	4	104398193	104398328	Small nucleolar RNA SNORA58 [Source:RFAM;Acc:RF00418]
ENSSSCG00000030203	SNORA58	4	104285513	104285649	Small nucleolar RNA SNORA58 [Source:RFAM;Acc:RF00418]
ENSSSCG00000029100	SNORA58	4	104403868	104404004	Small nucleolar RNA SNORA58 [Source:RFAM;Acc:RF00418]
ENSSSCG00000018626	ssc-mir-190b	4	104457810	104457892	ssc-mir-190b [Source:miRBase;Acc:MI0017988]
ENSSSCG00000022217	U6	4	70113006	70113112	U6 spliceosomal RNA [Source:RFAM;Acc:RF00026]
ENSSSCG00000000814		5	81513131	81517901	Uncharacterized protein [Source:UniProtKB/TrEMBL;Acc:F1SGW5]
ENSSSCG00000000816	SENP1	5	81598190	81650808	SUMO1/sentrin specific peptidase 1 [Source:HGNC Symbol;Acc:17927]
ENSSSCG00000021129	PFKM	5	81676291	81694184	phosphofructokinase, muscle [Source:HGNC Symbol;Acc:8877]
ENSSSCG00000021024	ASB8	5	81696220	81701871	ankyrin repeat and SOCS box containing 8 [Source:HGNC Symbol;Acc:17183]
ENSSSCG00000000819	OR10AD1	5	81738771	81739932	olfactory receptor, family 10, subfamily AD, member 1 [Source:HGNC Symbol;Acc:14819]
ENSSSCG00000000820	H1FNT	5	81892081	81892818	H1 histone family, member N, testis-specific [Source:HGNC Symbol;Acc:24893]
ENSSSCG00000021654	ZNF641	5	81900484	81911075	zinc finger protein 641 [Source:HGNC Symbol;Acc:31834]
ENSSSCG00000021948		5	81935368	81936370	Uncharacterized protein [Source:UniProtKB/TrEMBL;Acc:F1SGU4]
ENSSSCG00000000818		5	81952239	81953168	Uncharacterized protein [Source:UniProtKB/TrEMBL;Acc:F1SGU7]
ENSSSCG00000000883		5	88934086	88935462
ENSSSCG00000000880		5	88519634	88687495	Uncharacterized protein [Source:UniProtKB/TrEMBL;Acc:F1SQT8]
ENSSSCG00000000882		5	88859059	89064764	Uncharacterized protein [Source:UniProtKB/TrEMBL;Acc:F1SQT6]
ENSSSCG00000022083		5	89280529	89424702	Uncharacterized protein [Source:UniProtKB/TrEMBL;Acc:I3LH41]
ENSSSCG00000000884	APAF1	5	89443057	89581082	Uncharacterized protein [Source:UniProtKB/TrEMBL;Acc:F1SQT5]
ENSSSCG00000029091		5	89505389	89510324	Uncharacterized protein [Source:UniProtKB/TrEMBL;Acc:I3LN99]
ENSSSCG00000021098		5	89512496	89520033	Uncharacterized protein [Source:UniProtKB/TrEMBL;Acc:I3LE00]
ENSSSCG00000020732	IKBIP	5	89581274	89594766	IKBKB interacting protein [Source:HGNC Symbol;Acc:26430]
ENSSSCG00000000886	SLC25A3	5	89607357	89615244	solute carrier family 25 (mitochondrial carrier; phosphate carrier), member 3 [Source:HGNC Symbol;Acc:10989]
ENSSSCG00000000887		5	89642205	89669550	Sus scrofa thymopoietin (TMPO), mRNA. [Source:RefSeq mRNA;Acc:NM_001244228]
ENSSSCG00000021596	KV1.5	5	67653414	67655144	Sus scrofa potassium voltage-gated channel, shaker-related subfamily, member 5 (KCNA5), mRNA. [Source:RefSeq mRNA;Acc:NM_001006593]
ENSSSCG00000000716	KCNA1	5	67768663	67770150	Uncharacterized protein [Source:UniProtKB/TrEMBL;Acc:F1SL10]
ENSSSCG00000000717	KCNA6	5	67863129	67864757	potassium voltage-gated channel, shaker-related subfamily, member 6 [Source:HGNC Symbol;Acc:6225]
ENSSSCG00000000718	GALNT8	5	67903769	67941362	UDP-N-acetyl-alpha-D-galactosamine:polypeptide N-acetylgalactosaminyltransferase 8 (GalNAc-T8) [Source:HGNC Symbol;Acc:4130]
ENSSSCG00000000719		5	67965977	67994531	Uncharacterized protein [Source:UniProtKB/TrEMBL;Acc:F1SL07]
ENSSSCG00000020864	VDR	5	81277766	81339276	Sus scrofa vitamin D (1,25- dihydroxyvitamin D3) receptor (VDR), mRNA. [Source:RefSeq mRNA;Acc:NM_001097414]
ENSSSCG00000027859	HDAC7	5	81391566	81393566	histone deacetylase 7 [Source:HGNC Symbol;Acc:14067]
ENSSSCG00000028397	TMEM106C	5	81398648	81404929	Uncharacterized protein [Source:UniProtKB/TrEMBL;Acc:F1SGW4]
ENSSSCG00000000720	AKAP3	5	68003279	68020465	Sus scrofa A kinase (PRKA) anchor protein 3 (AKAP3), mRNA. [Source:RefSeq mRNA;Acc:NM_001195324]
ENSSSCG00000000721	DYRK4	5	68022319	68047436	dual-specificity tyrosine-(Y)-phosphorylation regulated kinase 4 [Source:HGNC Symbol;Acc:3095]
ENSSSCG00000000722	RAD51AP1	5	68079112	68103087	RAD51 associated protein 1 [Source:HGNC Symbol;Acc:16956]
ENSSSCG00000000723	C12orf4	5	68104334	68145457	chromosome 12 open reading frame 4 [Source:HGNC Symbol;Acc:1184]
ENSSSCG00000000724	FGF6	5	68198018	68207512	fibroblast growth factor 6 [Source:HGNC Symbol;Acc:3684]
ENSSSCG00000029028	FGF23	5	68250561	68261760	fibroblast growth factor 23 [Source:HGNC Symbol;Acc:3680]
ENSSSCG00000024219	C12orf5	5	68266578	68280421	chromosome 12 open reading frame 5 [Source:HGNC Symbol;Acc:1185]
ENSSSCG00000000727	CCND2	5	68314898	68331943	Sus scrofa cyclin D2 (CCND2), mRNA. [Source:RefSeq mRNA;Acc:NM_214088]
ENSSSCG00000000728	PARP11	5	68750885	68791407	poly (ADP-ribose) polymerase family, member 11 [Source:HGNC Symbol;Acc:1186]
ENSSSCG00000018262	SNORA53	5	89608840	89609087	Small nucleolar RNA SNORA53 [Source:RFAM;Acc:RF00563]
ENSSSCG00000003791	SFRS11	6	132193667	132240405	Sus scrofa serine/arginine-rich splicing factor 11 (SRSF11), mRNA. [Source:RefSeq mRNA;Acc:NM_001044587]
ENSSSCG00000003792	LRRC40	6	132240462	132288460	leucine rich repeat containing 40 [Source:HGNC Symbol;Acc:26004]
ENSSSCG00000020995		6	90134254	90158229	Uncharacterized protein [Source:UniProtKB/TrEMBL;Acc:I3LH55]
ENSSSCG00000030252	SEH1L	6	90192180	90207246	SEH1-like (S. cerevisiae) [Source:HGNC Symbol;Acc:30379]
ENSSSCG00000021827		6	90303818	90308192	Uncharacterized protein [Source:UniProtKB/TrEMBL;Acc:I3LHD2]
ENSSSCG00000029671		6	90315474	90318709	Uncharacterized protein [Source:UniProtKB/TrEMBL;Acc:I3L5V5]
ENSSSCG00000027007	CEP76	6	90319065	90337712	centrosomal protein 76kDa [Source:HGNC Symbol;Acc:25727]
ENSSSCG00000003793	LRRC7	6	132309803	132436579	leucine rich repeat containing 7 [Source:HGNC Symbol;Acc:18531]
ENSSSCG00000027584		6	90359287	90435186	Uncharacterized protein [Source:UniProtKB/TrEMBL;Acc:I3LIP3]
ENSSSCG00000024151	SPIRE1	6	90571462	90592504	spire-type actin nucleation factor 1 [Source:HGNC Symbol;Acc:30622]
ENSSSCG00000022163	GNAL	6	90674122	90703000	guanine nucleotide binding protein (G protein), alpha activating activity polypeptide, olfactory type [Source:HGNC Symbol;Acc:4388]
ENSSSCG00000023754		6	132544632	132612363	Uncharacterized protein [Source:UniProtKB/TrEMBL;Acc:I3LVH6]
ENSSSCG00000028126	MPPE1	6	90704267	90714316	metallophosphoesterase 1 [Source:HGNC Symbol;Acc:15988]
ENSSSCG00000003794	RPE65	6	133492012	133513894	retinal pigment epithelium-specific protein 65kDa [Source:HGNC Symbol;Acc:10294]
ENSSSCG00000024162	IMPA2	6	90749827	90770377	inositol(myo)-1(or 4)-monophosphatase 2 [Source:HGNC Symbol;Acc:6051]
ENSSSCG00000024644		6	90781633	90795956	Sus scrofa cell death-inducing DFFA-like effector a (CIDEA), mRNA. [Source:RefSeq mRNA;Acc:NM_001112696]
ENSSSCG00000003795	GPR177	6	133752325	133820951	Uncharacterized protein [Source:UniProtKB/TrEMBL;Acc:F1S829]
ENSSSCG00000026022	TUBB6	6	90808417	90814582	tubulin, beta 6 class V [Source:HGNC Symbol;Acc:20776]
ENSSSCG00000003797	DIRAS3	6	133865007	133867486	Sus scrofa DIRAS family, GTP-binding RAS-like 3 (DIRAS3), mRNA. [Source:RefSeq mRNA;Acc:NM_001044598]
ENSSSCG00000022947	AFG3L2	6	90816096	90833719	AFG3-like AAA ATPase 2 [Source:HGNC Symbol;Acc:315]
ENSSSCG00000003798	SERBP1	6	134068990	134081998	SERPINE1 mRNA binding protein 1 [Source:HGNC Symbol;Acc:17860]
ENSSSCG00000024963		6	90910224	90911756	Uncharacterized protein [Source:UniProtKB/TrEMBL;Acc:I3LK93]
ENSSSCG00000003676		6	91535924	91540442	Uncharacterized protein [Source:UniProtKB/TrEMBL;Acc:F1SMA6]
ENSSSCG00000021660	RAB31	6	91619320	91647225	RAB31, member RAS oncogene family [Source:HGNC Symbol;Acc:9771]
ENSSSCG00000003679		6	91811523	91941663	Uncharacterized protein [Source:UniProtKB/TrEMBL;Acc:F1SMA3]
ENSSSCG00000022041		6	91845875	91849135	Uncharacterized protein [Source:UniProtKB/TrEMBL;Acc:I3LJD6]
ENSSSCG00000003680	RALBP1	6	91860921	91907112	Uncharacterized protein [Source:UniProtKB/TrEMBL;Acc:F1SMA1]
ENSSSCG00000003681	TWSG1	6	91968725	92013450	twisted gastrulation BMP signaling modulator 1 [Source:HGNC Symbol;Acc:12429]
ENSSSCG00000003682	ANKRD12	6	92036189	92126942	ankyrin repeat domain 12 [Source:HGNC Symbol;Acc:29135]
ENSSSCG00000003799	IL12RB2	6	134096226	134161817	Sus scrofa interleukin 12 receptor, beta 2 (IL12RB2), mRNA. [Source:RefSeq mRNA;Acc:NM_214097]
ENSSSCG00000003683	NDUFV2	6	92155769	92189232	NADH dehydrogenase (ubiquinone) flavoprotein 2, 24kDa [Source:HGNC Symbol;Acc:7717]
ENSSSCG00000025018		6	14458669	14460735	Uncharacterized protein [Source:UniProtKB/TrEMBL;Acc:I3LJM1]
ENSSSCG00000002743		6	14464800	14477962	Uncharacterized protein [Source:UniProtKB/TrEMBL;Acc:F1S3B4]
ENSSSCG00000003684	SOGA2	6	92351814	92436829	SOGA family member 2 [Source:HGNC Symbol;Acc:29121]
ENSSSCG00000028805	PTPRM	6	92514260	92549611	protein tyrosine phosphatase, receptor type, M [Source:HGNC Symbol;Acc:9675]
ENSSSCG00000003801	IL23R	6	134219683	134283657	interleukin 23 receptor [Source:HGNC Symbol;Acc:19100]
ENSSSCG00000029487		6	92745041	92755383	Uncharacterized protein [Source:UniProtKB/TrEMBL;Acc:I3LKX2]
ENSSSCG00000029947		6	92947611	92979095	Uncharacterized protein [Source:UniProtKB/TrEMBL;Acc:I3LJR8]
ENSSSCG00000003686		6	93656460	93818796	Uncharacterized protein [Source:UniProtKB/TrEMBL;Acc:F1SM88]
ENSSSCG00000003687	EPB41L3	6	94749953	94835636	erythrocyte membrane protein band 4.1-like 3 [Source:HGNC Symbol;Acc:3380]
ENSSSCG00000002741		6	14509988	14525239	Uncharacterized protein [Source:UniProtKB/TrEMBL;Acc:F1S3C6]
ENSSSCG00000003802	SLC35D1	6	134374824	134382782	solute carrier family 35 (UDP-GlcA/UDP-GalNAc transporter), member D1 [Source:HGNC Symbol;Acc:20800]
ENSSSCG00000002747	PMFBP1	6	14548985	14612283	polyamine modulated factor 1 binding protein 1 [Source:HGNC Symbol;Acc:17728]
ENSSSCG00000003803	C1orf141	6	134410380	134464826	chromosome 1 open reading frame 141 [Source:HGNC Symbol;Acc:32044]
ENSSSCG00000030423		6	134486591	134497982	Uncharacterized protein [Source:UniProtKB/TrEMBL;Acc:I3L5J1]
ENSSSCG00000023741		6	134537789	134545301
ENSSSCG00000003805	PDE4B	6	134870923	134913618	Sus scrofa phosphodiesterase 4B, cAMP-specific (PDE4B), transcript variant 2, mRNA. [Source:RefSeq mRNA;Acc:NM_001130018]
ENSSSCG00000003806	LEPROT	6	135379661	135387507	leptin receptor overlapping transcript [Source:HGNC Symbol;Acc:29477]
ENSSSCG00000002837	CYLD	6	30401961	30415967	Uncharacterized protein [Source:UniProtKB/TrEMBL;Acc:F1REZ6]
ENSSSCG00000002746		6	14564555	14573697	Uncharacterized protein [Source:UniProtKB/TrEMBL;Acc:F1S3B0]
ENSSSCG00000003807	DNAJC6	6	135397188	135560153	DnaJ (Hsp40) homolog, subfamily C, member 6 [Source:HGNC Symbol;Acc:15469]
ENSSSCG00000002838	ZNF423	6	30853493	30863891	zinc finger protein 423 [Source:HGNC Symbol;Acc:16762]
ENSSSCG00000002748		6	14616073	14626549
ENSSSCG00000002749	HP	6	14643378	14648241	Sus scrofa haptoglobin (HP), mRNA. [Source:RefSeq mRNA;Acc:NM_214000]
ENSSSCG00000003808	AK3L1	6	135587479	135663171	Sus scrofa adenylate kinase 3-like 1 (AK3L1), nuclear gene encoding mitochondrial protein, mRNA. [Source:RefSeq mRNA;Acc:NM_001044597]
ENSSSCG00000003809	JAK1	6	135899356	135917892	Janus kinase 1 [Source:HGNC Symbol;Acc:6190]
ENSSSCG00000025672	RAVER2	6	135984034	136062365	ribonucleoprotein, PTB-binding 2 [Source:HGNC Symbol;Acc:25577]
ENSSSCG00000025218	TXNL4B	6	14649337	14654735	thioredoxin-like 4B [Source:HGNC Symbol;Acc:26041]
ENSSSCG00000004829	CACHD1	6	136116938	136181931	cache domain containing 1 [Source:HGNC Symbol;Acc:29314]
ENSSSCG00000003810	UBE2U	6	136685425	136756970	ubiquitin-conjugating enzyme E2U (putative) [Source:HGNC Symbol;Acc:28559]
ENSSSCG00000003870	NRD1	6	148002202	148091612	nardilysin (N-arginine dibasic convertase) [Source:HGNC Symbol;Acc:7995]
ENSSSCG00000022494	TMEM59	6	145909244	145933295	Sus scrofa transmembrane protein 59 (TMEM59), mRNA. [Source:RefSeq mRNA;Acc:NM_001044558]
ENSSSCG00000021216	TCEANC2	6	145933529	145975394	transcription elongation factor A (SII) N-terminal and central domain containing 2 [Source:HGNC Symbol;Acc:26494]
ENSSSCG00000030538	CDCP2	6	145986151	145997731	CUB domain containing protein 2 [Source:HGNC Symbol;Acc:27297]
ENSSSCG00000021292	OSBPL9	6	148091681	148269323	oxysterol binding protein-like 9 [Source:HGNC Symbol;Acc:16386]
ENSSSCG00000028521		6	146029516	146036736	Uncharacterized protein [Source:UniProtKB/TrEMBL;Acc:I3LB37]
ENSSSCG00000026264	HSPB11	6	146038998	146066626	heat shock protein family B (small), member 11 [Source:HGNC Symbol;Acc:25019]
ENSSSCG00000028896	DIO1	6	146076209	146094289	Sus scrofa deiodinase, iodothyronine, type I (DIO1), mRNA. [Source:RefSeq mRNA;Acc:NM_001001627]
ENSSSCG00000003900	DMBX1	6	152487932	152494244	diencephalon/mesencephalon homeobox 1 [Source:HGNC Symbol;Acc:19026]
ENSSSCG00000028506	YIPF1	6	146104657	146147322	Yip1 domain family, member 1 [Source:HGNC Symbol;Acc:25231]
ENSSSCG00000003453		6	67397928	67412396	Uncharacterized protein [Source:UniProtKB/TrEMBL;Acc:F1SUX9]
ENSSSCG00000020710		6	67449995	67455885	Uncharacterized protein [Source:UniProtKB/TrEMBL;Acc:I3LQ78]
ENSSSCG00000003454	KAZN	6	68659247	68735048	kazrin, periplakin interacting protein [Source:HGNC Symbol;Acc:29173]
ENSSSCG00000003901	FAAH	6	152539022	152558096	fatty acid amide hydrolase [Source:HGNC Symbol;Acc:3553]
ENSSSCG00000028748	NDC1	6	146160490	146215022	NDC1 transmembrane nucleoporin [Source:HGNC Symbol;Acc:25525]
ENSSSCG00000003902	NSUN4	6	152571133	152598273	NOP2/Sun domain family, member 4 [Source:HGNC Symbol;Acc:31802]
ENSSSCG00000022704		6	152595002	152597665	Uncharacterized protein [Source:UniProtKB/TrEMBL;Acc:I3L582]
ENSSSCG00000003903	UQCRH	6	152603252	152613680	ubiquinol-cytochrome c reductase hinge protein [Source:HGNC Symbol;Acc:12590]
ENSSSCG00000003871		6	148304048	148324553	Uncharacterized protein [Source:UniProtKB/TrEMBL;Acc:F1S6G1]
ENSSSCG00000003756	EDG7	6	119296618	119374200	Sus scrofa lysophosphatidic acid receptor 3 (LPAR3), mRNA. [Source:RefSeq mRNA;Acc:NM_001162402]
ENSSSCG00000003872	EPS15	6	148389673	148494699	epidermal growth factor receptor pathway substrate 15 [Source:HGNC Symbol;Acc:3419]
ENSSSCG00000003757	SSX2IP	6	119537764	119566620	synovial sarcoma, X breakpoint 2 interacting protein [Source:HGNC Symbol;Acc:16509]
ENSSSCG00000003726		6	107663227	107696259	Uncharacterized protein [Source:UniProtKB/TrEMBL;Acc:F1SAM0]
ENSSSCG00000003846	GLIS1	6	146376667	146465958	GLIS family zinc finger 1 [Source:HGNC Symbol;Acc:29525]
ENSSSCG00000003847	DMRTB1	6	146498267	146506176	DMRT-like family B with proline-rich C-terminal, 1 [Source:HGNC Symbol;Acc:13913]
ENSSSCG00000003848	APOER2	6	146567981	146649171	Sus scrofa low density lipoprotein receptor-related protein 8, apolipoprotein e receptor (LRP8), mRNA. [Source:RefSeq mRNA;Acc:NM_001199891]
ENSSSCG00000003904	LRRC41	6	152613853	152637617	leucine rich repeat containing 41 [Source:HGNC Symbol;Acc:16917]
ENSSSCG00000003758	CTBS	6	119602580	119617174	chitobiase, di-N-acetyl- [Source:HGNC Symbol;Acc:2496]
ENSSSCG00000028494		6	119758805	119792459	Uncharacterized protein [Source:UniProtKB/TrEMBL;Acc:I3LT91]
ENSSSCG00000025465	PRKACB	6	119806745	119807981	protein kinase, cAMP-dependent, catalytic, beta [Source:HGNC Symbol;Acc:9381]
ENSSSCG00000003760	TTLL7	6	119952713	120062240	tubulin tyrosine ligase-like family, member 7 [Source:HGNC Symbol;Acc:26242]
ENSSSCG00000003849	MAGOH	6	146652500	146663692	mago-nashi homolog, proliferation-associated (Drosophila) [Source:HGNC Symbol;Acc:6815]
ENSSSCG00000003905	RAD54L	6	152636270	152664106	RAD54-like (S. cerevisiae) [Source:HGNC Symbol;Acc:9826]
ENSSSCG00000003832	TACSTD2	6	141453750	141454721	tumor-associated calcium signal transducer 2 [Source:HGNC Symbol;Acc:11530]
ENSSSCG00000024649		6	120112590	120142378	Uncharacterized protein [Source:UniProtKB/TrEMBL;Acc:I3LLB4]
ENSSSCG00000026170		6	120212758	120278426	Uncharacterized protein [Source:UniProtKB/TrEMBL;Acc:I3LG58]
ENSSSCG00000003831	OMA1	6	141476689	141544308	OMA1 zinc metallopeptidase [Source:HGNC Symbol;Acc:29661]
ENSSSCG00000025029	RNF11	6	148543485	148576714	ring finger protein 11 [Source:HGNC Symbol;Acc:10056]
ENSSSCG00000003875	TTC39A	6	148612985	148633850	tetratricopeptide repeat domain 39A [Source:HGNC Symbol;Acc:18657]
ENSSSCG00000026285		6	90689593	90690203
ENSSSCG00000003723		6	107427512	107428150
ENSSSCG00000003850	C1orf123	6	146666512	146682189	chromosome 1 open reading frame 123 [Source:HGNC Symbol;Acc:26059]
ENSSSCG00000003800		6	134197114	134197933
ENSSSCG00000003838		6	143517368	143517922
ENSSSCG00000020694	DSG1	6	107865594	107900704	desmoglein 1 [Source:HGNC Symbol;Acc:3048]
ENSSSCG00000003761	LPHN2	6	121953514	122107954	latrophilin 2 [Source:HGNC Symbol;Acc:18582]
ENSSSCG00000003833	DAB1	6	142972837	143127238	Sus scrofa disabled homolog 1 (Drosophila) (DAB1), mRNA. [Source:RefSeq mRNA;Acc:NM_001097442]
ENSSSCG00000029433		6	146777010	146777413
ENSSSCG00000003654	MACF1	6	88029072	88403179	microtubule-actin crosslinking factor 1 [Source:HGNC Symbol;Acc:13664]
ENSSSCG00000003762	ELTD1	6	124520030	124619081	EGF, latrophilin and seven transmembrane domain containing 1 [Source:HGNC Symbol;Acc:20822]
ENSSSCG00000026991	LURAP1	6	152674063	152687144	leucine rich adaptor protein 1 [Source:HGNC Symbol;Acc:32327]
ENSSSCG00000020740	DSG4	6	107917834	107952406	desmoglein 4 [Source:HGNC Symbol;Acc:21307]
ENSSSCG00000029145	POMGNT1	6	152692383	152701871	protein O-linked mannose N-acetylglucosaminyltransferase 1 (beta 1,2-) [Source:HGNC Symbol;Acc:19139]
ENSSSCG00000003876	CDKN2C	6	148745573	148750281	cyclin-dependent kinase inhibitor 2C (p18, inhibits CDK4) [Source:HGNC Symbol;Acc:1789]
ENSSSCG00000003877	FAF1	6	148923988	149306906	Uncharacterized protein [Source:UniProtKB/TrEMBL;Acc:F1S6E6]
ENSSSCG00000003908	TSPAN1	6	152704065	152709056	tetraspanin 1 [Source:HGNC Symbol;Acc:20657]
ENSSSCG00000003909	PIK3R3	6	152798324	152914703	phosphoinositide-3-kinase, regulatory subunit 3 (gamma) [Source:HGNC Symbol;Acc:8981]
ENSSSCG00000003763	IFI44	6	124790063	124806819	interferon-induced protein 44 [Source:HGNC Symbol;Acc:16938]
ENSSSCG00000003834	C8B	6	143164815	143205954	complement component 8, beta polypeptide [Source:HGNC Symbol;Acc:1353]
ENSSSCG00000003851	CPT2	6	146702081	146774794	carnitine palmitoyltransferase 2 [Source:HGNC Symbol;Acc:2330]
ENSSSCG00000003913	MAST2	6	152918981	152940807	microtubule associated serine/threonine kinase 2 [Source:HGNC Symbol;Acc:19035]
ENSSSCG00000030552	DMRTA2	6	149319762	149325034	DMRT-like family A2 [Source:HGNC Symbol;Acc:13908]
ENSSSCG00000003835	C8A	6	143217660	143266610	complement component 8, alpha polypeptide [Source:HGNC Symbol;Acc:1352]
ENSSSCG00000003852	SLC1A7	6	146818382	146864986	solute carrier family 1 (glutamate transporter), member 7 [Source:HGNC Symbol;Acc:10945]
ENSSSCG00000003914	PRDX1	6	153253887	153265947	peroxiredoxin 1 [Source:HGNC Symbol;Acc:9352]
[truncated: 740 more rows]
