# Supplementary material for: A genome-wide association analysis for porcine serum lipid traits reveals the existence of age-specific genetic determinants
Source: BMC Genomics. 2014 Sep 4;15(1):758. doi: 10.1186/1471-2164-15-758 (PMC4164741; doi:10.1186/1471-2164-15-758)
Supplement: Supplementary file 7 — Additional file 7: Table S6: Mapping of the genes located at TARs identified with PLINK to the Reactome database. (XLS 10 KB) [file 12864_2013_6435_MOESM7_ESM.xls]

## Sheet: Sheet1
Additional file 7: Table S6. Mapping of the genes located at TAR identified with PLINK to the Reactome database.
Category	Term	Count	%	PValue	Genes	List Total	Pop Hits	Pop Total	Fold Enrichment	Bonferroni	Benjamini
REACTOME_PATHWAY	REACT_602:Metabolism of lipids and lipoproteins	25	0.161031	0.00236509	ACOX1, CPT2, STAR, AMN, PMVK, FAR1, APOA4, APOB, AGPAT5, APOA1, CH25H, APOC3, PIWIL2, HSD17B3, PRKACB, PPAP2B, DHCR24, BMP1, ACADM, CUBN, CYP46A1, ABCB11, SDC1, BAAT, SCP2	299	150	3398	1.89409	0.144681	0.144681
REACTOME_PATHWAY	REACT_17044:Muscle contraction	8	0.0515298	0.0155099	TNNT2, MYL4, MYBPC3, VIM, TPM2, TNNI1, TMOD1, TPM3	299	31	3398	2.93279	0.64359	0.402999
REACTOME_PATHWAY	REACT_15380:Diabetes pathways	33	0.21256	0.0795756	NDUFB6, EXOC7, PFKFB3, ALDOB, SRP68, CACNB2, COX5A, COX5B, PCSK2, TRAM2, PAPPA, ATP5O, PRKACB, NDUFS3, PDHX, FH, ATP5J, STX1A, KIF5B, SLC25A4, KLK3, STXBP1, PFKP, PFKM, SEC61B, UQCRH, EIF2S1, NDUFV2, F2, SPCS3, EIF2AK3, MDH2, SRP9	299	285	3398	1.3159	0.9958	0.838661
REACT_602:Metabolism of lipids and lipoproteins
ID	Gene Name	Species
AGPAT5	1-acylglycerol-3-phosphate O-acyltransferase 5 (lysophosphatidic acid acyltransferase, epsilon)	Homo sapiens
DHCR24	24-dehydrocholesterol reductase	Homo sapiens
ABCB11	ATP-binding cassette, sub-family B (MDR/TAP), member 11	Homo sapiens
ACADM	acyl-Coenzyme A dehydrogenase, C-4 to C-12 straight chain	Homo sapiens
ACOX1	acyl-Coenzyme A oxidase 1, palmitoyl	Homo sapiens
AMN	amnionless homolog (mouse)	Homo sapiens
APOA1	apolipoprotein A-I	Homo sapiens
APOA4	apolipoprotein A-IV	Homo sapiens
APOB	apolipoprotein B (including Ag(x) antigen)	Homo sapiens
APOC3	apolipoprotein C-III	Homo sapiens
BAAT	bile acid Coenzyme A: amino acid N-acyltransferase (glycine N-choloyltransferase)	Homo sapiens
BMP1	bone morphogenetic protein 1	Homo sapiens
CPT2	carnitine palmitoyltransferase 2	Homo sapiens
CH25H	cholesterol 25-hydroxylase	Homo sapiens
CUBN	cubilin (intrinsic factor-cobalamin receptor)	Homo sapiens
CYP46A1	cytochrome P450, family 46, subfamily A, polypeptide 1	Homo sapiens
FAR1	fatty acyl CoA reductase 1	Homo sapiens
PIWIL2	hydroxy-delta-5-steroid dehydrogenase, 3 beta- and steroid delta-isomerase 7; piwi-like 2 (Drosophila)	Homo sapiens
HSD17B3	hydroxysteroid (17-beta) dehydrogenase 3	Homo sapiens
PPAP2B	phosphatidic acid phosphatase type 2B	Homo sapiens
PMVK	phosphomevalonate kinase	Homo sapiens
PRKACB	protein kinase, cAMP-dependent, catalytic, beta	Homo sapiens
STAR	steroidogenic acute regulatory protein	Homo sapiens
SCP2	sterol carrier protein 2	Homo sapiens
SDC1	syndecan 1	Homo sapiens
