# Supplementary material for: A genome-wide association analysis for porcine serum lipid traits reveals the existence of age-specific genetic determinants
Source: BMC Genomics. 2014 Sep 4;15(1):758. doi: 10.1186/1471-2164-15-758 (PMC4164741; doi:10.1186/1471-2164-15-758)
Supplement: Supplementary file 8 — Additional file 8: Table S7: List of loci whose expression is nominally associated with SNPs located within TARs. (XLS 44 KB) [file 12864_2013_6435_MOESM8_ESM.xls]

## Sheet: Sheet1
				Table S7. List of loci whose expression is nominally associated with SNPs located within TARs
CHR_TAR	N	SNP_TAR	START_TAR	STOP_TAR	NAME_GENE	CHR_GENE	START_GENE	END_GENE	P	E	MAF
3	1	DIAS0001347	126287165	126287165	ME1	1	93076563	93242655	6.78e-06	0.256584	0.381
3	1	MARC0072051	129792991	129792991	B2M	1	141532505	141538781	3.674e-05	-0.137448	0.103
3	1	MARC0030507	126491018	126491018	CD164	1	84719535	84735860	8.691e-05	-0.622005	0.325
3	3	ALGA0021329	129063098	129620402	URM1	1	302788255	302805438	9.087e-05	-0.510503	0.214
3	7	MARC0070460	131302875	132351391	CATSPER2	1	142644213	142658308	0.00064386	-2.22962	0.108
3	1	MARC0072051	129792991	129792991	NSD1	2	82120288	82214175	1.64e-06	-0.456537	0.103
3	1	H3GA0010846	129847043	129847043	PTPRCAP	2	3806257	3806883	9.73e-06	-0.552124	0.263
3	1	H3GA0010701	125812944	125812944	C5orf15	2	141861095	141873796	1.399e-05	-2.84133	0.134
3	2	ALGA0021216	124818275	124832405	ATG12	2	124834763	124851563	6.9e-05	-1.03739	0.304
3	2	ALGA0021293	126491018	126989393	BAD	2	6897945	6909698	0.00013652	-0.50197	0.33
3	1	ASGA0016328	124769847	124769847	CCDC34	2	35619281	35656363	0.00014511	-1.03048	0.232
3	1	ASGA0016683	133444064	133444064	ATGL	2	156291	161297	5.138e-05	-2.75111	0.196
3	2	ASGA0016492	129431658	129444327	SLC25A46	2	120019134	120045137	0.00010612	1.1402	0.495
3	1	H3GA0010846	129847043	129847043	C1orf35	2	53870874	53873178	5.853e-05	-1.34952	0.263
3	1	MARC0072051	129792991	129792991	CST6	2	5395320	5396971	6.865e-05	-0.235979	0.103
3	2	CADI0000513	130457552	130462571	PTPRJ	2	15632260	15688569	0.00014374	-1.697	0.469
3	1	ALGA0021394	129637449	129637449	CREB3L3	2	75072172	75082234	7.849e-05	-0.12803	0.206
3	1	H3GA0010701	125812944	125812944	TMEM80	2	240545	245782	9.867e-05	-0.797547	0.134
3	2	ALGA0021353	129235901	129254837	EXT1	4	22089714	22128182	3.51e-06	-1.59551	0.345
3	3	ALGA0021394	129531865	129637449	FBXO32	4	16638622	16669461	7.7e-06	0.453055	0.206
3	1	MARC0095254	124783866	124783866	DUSP23	4	98692816	98694598	5.749e-05	0.522232	0.392
3	2	MARC0012775	126667308	127141252	HIPK1	4	116708892	116821627	6.367e-05	-1.7288	0.32
3	1	H3GA0053652	126358355	126358355	NCSTN	4	98011639	98033298	6.58e-05	-0.990421	0.124
3	1	ASGA0104271	128563446	128563446	VAV3	4	122938281	122967693	7.012e-05	-1.32489	0.155
3	1	ASGA0090871	125640102	125640102	HSD3B	4	111555566	111564192	7.185e-05	-2.50609	0.113
3	3	ASGA0016492	128165961	129444327	DNAJC11	6	62365657	62378600	3.427e-05	1.5121	0.495
3	1	ASGA0090871	125640102	125640102	AGMAT	6	69201683	69211340	2.581e-05	-0.161345	0.113
3	1	ASGA0016612	132669972	132669972	YBX1	6	156189763	156217345	3.876e-05	-0.192793	0.134
3	1	H3GA0053652	126358355	126358355	CATSPERG	6	42753692	42782998	3.951e-05	0.0796076	0.124
3	2	MARC0085934	126039599	126108723	EDG7	6	119296618	119374200	0.00044742	0.0648842	0.469
3	1	MARC0006534	126189937	126189937	C8B	6	143164815	143205954	4.39e-05	-0.138827	0.345
3	1	ALGA0021192	124647480	124647480	SRM	6	65154804	65161685	4.414e-05	-0.975349	0.49
3	1	MARC0072051	129792991	129792991	ACAP3	6	58048101	58058468	7.426e-05	-0.306075	0.103
3	3	ALGA0021192	124647480	124706665	EMC10	6	51165004	51173214	0.00016204	-1.64657	0.49
3	2	ALGA0021216	124818275	124832405	AP3S2	7	60284224	60346605	4.5e-05	-0.644848	0.304
3	1	ASGA0016494	129388339	129388339	SSR1	7	4677876	4698116	6.398e-05	-1.48693	0.278
3	2	H3GA0010692	124858791	124901557	SNRNP48	7	5024685	5039268	0.0003517	-1.58804	0.381
3	7	H3GA0010884	132643616	132895691	SNRNP48	7	5024685	5039268	0.00037948	-1.55384	0.33
3	1	ALGA0021274	126691122	126691122	GOLGA5	7	120845974	120882762	8.705e-05	1.16942	0.381
3	7	ASGA0016620	132643616	132895691	OCIAD1	8	40859673	40876455	4.154e-05	2.02351	0.299
3	1	ASGA0016612	132669972	132669972	NUDT9	8	140656077	140684868	3.203e-05	2.49193	0.134
3	1	ASGA0083527	132719179	132719179	QDPR	8	12329454	12351892	0.00018574	1.79027	0.473
3	4	H3GA0010891	132756967	133094186	LPGAT1	9	144465289	144538584	7.863e-05	1.15938	0.191
3	1	ALGA0108227	125018914	125018914	FAM126A	9	101207394	101296292	0.00023219	0.700853	0.381
3	3	MARC0088578	126323093	128563446	LAMC1	9	136548464	136668804	0.00018366	-0.314117	0.165
3	1	ASGA0090871	125640102	125640102	UBQLN1	10	35363582	35404723	2.505e-05	-0.14457	0.113
3	2	ALGA0123791	129671166	129792991	HNRNPK	10	35105049	35115115	7.044e-05	-0.153329	0.119
3	1	H3GA0054493	127607014	127607014	OPTN	10	77690723	77740523	6.225e-05	-2.15162	0.242
3	1	ASGA0016470	129178898	129178898	WAC	10	44120645	44210868	6.725e-05	-0.705998	0.407
3	1	ASGA0016663	132947422	132947422	PARP1	10	16598158	16636256	0.00017202	-1.61522	0.216
3	2	ALGA0021194	124669410	124706665	PARP1	10	16598158	16636256	0.00022452	-1.52321	0.407
3	1	M1GA0004815	129508631	129508631	DESI2	10	19696107	19747165	9.615e-05	1.02596	0.443
3	7	MARC0070460	131302875	132351391	SLC46A3	11	5678755	5692527	0.00054088	-2.29338	0.108
3	1	H3GA0010701	125812944	125812944	FOXO1	11	15544860	15688360	0.0003402	-1.27379	0.134
3	1	H3GA0010701	125812944	125812944	SLC26A11	12	2171764	2193007	8.5e-07	-0.318675	0.134
3	7	MARC0070460	131302875	132351391	ARRB2	12	54281399	54286346	0.00033919	-1.7588	0.108
3	1	H3GA0053652	126358355	126358355	CH242-205G24.7	12	37171797	37193913	0.00016792	0.686372	0.124
3	1	ALGA0122843	131324473	131324473	SYNRG	12	40620838	40711558	9.624e-05	2.17218	0.371
3	1	ASGA0016612	132669972	132669972	FLNB	13	43872847	43896031	1.95e-06	-0.728687	0.134
3	3	MARC0088578	126323093	126358355	SLC19A1	13	218092026	218113606	1.157e-05	-0.437138	0.165
3	1	H3GA0010701	125812944	125812944	SUCLG2	13	53672062	54030642	3.556e-05	-0.133302	0.134
3	6	H3GA0010859	130381842	131240993	TTC21A	13	26057234	26090082	0.00025746	0.0775826	0.412
3	2	ALGA0021394	128563446	129637449	GLRX3	14	151189225	151224799	2.448e-05	-1.92123	0.206
3	2	ALGA0021194	124669410	124706665	MMP11	14	53349978	53359818	5.423e-05	0.320142	0.407
3	3	H3GA0010701	125812944	129620402	C12orf43	14	43399821	43413454	8.46e-05	-1.43203	0.134
3	1	H3GA0010692	124858791	124858791	HAND2	14	17528447	17531529	5.576e-05	-0.981595	0.381
3	1	ALGA0123791	129671166	129671166	CLIP1	14	32117231	32195620	7.981e-05	-0.757302	0.119
3	1	ALGA0021482	131584377	131584377	DENR	14	31759566	31775048	9.713e-05	-2.20622	0.134
3	1	ASGA0090871	125640102	125640102	DPP4	15	76152548	76235571	0.00010221	-0.135669	0.113
3	1	ASGA0090871	125640102	125640102	RND3	15	1003620	1010816	0.00010138	1.05852	0.113
3	9	MARC0070460	131302875	133208322	DHX29	16	36535321	36587579	0.00010169	-2.21139	0.108
3	1	ALGA0021376	129469401	129469401	DHX29	16	36535321	36587579	0.00086577	-1.44422	0.237
3	2	MARC0020268	132756967	132859305	WDR91	18	14899316	14931945	6.43e-06	-0.325976	0.206
3	1	ALGA0021329	129063098	129063098	WDR91	18	14899316	14931945	0.00022683	-0.26909	0.214
3	2	ASGA0016492	129431658	129444327	TMEM140	18	14940691	14955817	0.00016921	-0.455657	0.495
3	1	H3GA0053652	126358355	126358355	AGK	18	8555431	8689368	8.832e-05	-0.899964	0.124
3	13	ASGA0016620	130050180	132895691	FAM50A	X	143612016	143686129	2.012e-05	-1.4011	0.299
3	1	ASGA0090871	125640102	125640102	MAOB	X	43355507	43474320	1.745e-05	-0.104211	0.113
3	3	H3GA0053652	126323093	126358355	SLC25A5	X	113743301	113746206	1.879e-05	-2.80783	0.124
3	2	DRGA0017475	125642166	125644239	GEMIN8	X	11600482	11624646	0.00010555	-0.594022	0.387
3	8	MARC0070460	131302875	132351391	CDK16	X	46764008	46776684	0.00045645	-0.952175	0.108
3	1	ASGA0016369	126210935	126210935	SNX12	X	64630298	64639396	6.111e-05	-0.565477	0.232
3	1	H3GA0054493	127607014	127607014	TXLNG	X	14225239	14287917	0.00015235	-1.38086	0.242
3	1	ALGA0021394	129637449	129637449	MAGT1	X	70812442	70877254	9.391e-05	2.32929	0.206
3	1	H3GA0053652	126358355	126358355	VMA21	X	140500130	140510865	0.00019035	0.710019	0.124
6	3	INRA0022506	135074196	135188378	SGK1	1	33250475	33256209	3.834e-05	-2.03576	0.381
6	1	ALGA0116014	10652713	10652713	CNN1	2	70536387	70544292	4.62e-06	-1.35598	0.119
6	2	ASGA0093627	10697706	10713304	CARS	2	494866	524106	4.354e-05	-1.39455	0.175
6	2	ASGA0093627	10697706	10713304	CCDC34	2	35619281	35656363	7.584e-05	-1.13586	0.175
6	4	ASGA0083694	10255706	10541484	DCTPP1	3	18312091	18315959	2.55e-06	0.101417	0.294
6	2	ASGA0093627	10697706	10713304	TFR2	3	7934750	7948981	0.0001381	1.08778	0.175
6	1	MARC0025443	135143210	135143210	PLEKHO1	4	108196725	108208211	3.654e-05	-0.768912	0.309
6	2	ASGA0093627	10697706	10713304	SCNM1	4	107332627	107335177	9.683e-05	-0.792909	0.175
6	2	ALGA0037123	135116578	135167453	FLAD1	4	103563610	103569317	0.00017095	-0.997115	0.314
6	3	INRA0022506	135074196	135188378	SYCP3	5	86445888	86455618	3.29e-06	-1.10885	0.381
6	2	MARC0007960	10462655	10598584	FAM76A	6	78416217	78446670	8.926e-05	-1.00999	0.175
6	2	ALGA0037123	135116578	135167453	RANBP9	7	10287341	10323692	0.0001423	-2.16767	0.314
6	1	MARC0025443	135143210	135143210	TAF1A	10	13450026	13471505	4.654e-05	-1.3781	0.309
6	1	ASGA0083694	10438805	10438805	TLR9	13	37647229	37652020	5.601e-05	0.129176	0.294
6	3	MARC0042729	10255706	10541484	FAM208A	13	42339285	42403740	0.00012793	2.1054	0.345
6	2	ALGA0037123	135116578	135167453	SH2B3	14	34618777	34660161	0.00010156	-1.64302	0.314
6	1	ASGA0083694	10438805	10438805	IDE	14	113505019	113583601	5.345e-05	-1.69374	0.294
6	1	MARC0025443	135143210	135143210	TXLNG	X	14225239	14287917	2.3e-05	-1.38007	0.309
10	1	ASGA0084187	19203714	19203714	ASF1A	1	48348376	48365616	2.754e-05	-2.06909	0.222
10	2	ALGA0057399	18781303	18834137	ASS1	1	304454129	304508998	6.11e-05	-0.223404	0.088
10	1	ALGA0115669	2771812	2771812	PHPT1	1	313819454	313820674	5.762e-05	-2.92773	0.082
10	1	ALGA0104304	2840048	2840048	MYO5A	1	132314370	132481567	7.842e-05	-0.463262	0.057
10	2	MARC0098464	18065301	18125464	VNN2	1	34481248	34490749	0.0001796	0.106594	0.273
10	2	MARC0098464	18065301	18125464	BAD	2	6897945	6909698	3.058e-05	-0.622017	0.273
10	1	ALGA0104304	2840048	2840048	TBC1D9B	2	80242021	80292871	4.075e-05	-0.794912	0.057
10	3	ALGA0057450	18161113	18287728	YIF1A	2	5173983	5178254	0.00019836	-1.47052	0.412
10	1	ALGA0104304	2840048	2840048	SUPT7L	3	118499106	118508670	3.2e-07	-1.78564	0.057
10	1	ALGA0115669	2771812	2771812	ECM2	3	43389775	43400018	1.465e-05	-1.80163	0.082
10	8	ASGA0046816	18001886	18973140	BOLA3	3	72003219	72015067	0.00034094	-1.9448	0.139
10	9	M1GA0025949	2662531	3363397	FAM84A	3	143906315	143910298	0.0007185	-0.365692	0.211
10	4	ALGA0120202	2722470	2757399	DBT	4	129512166	129548997	0.00035211	-1.84627	0.253
10	1	ALGA0115669	2771812	2771812	USP5	5	66279242	66294281	1.484e-05	-1.6218	0.082
10	1	ALGA0056284	2870481	2870481	GOLT1B	5	55215630	55229499	5.547e-05	-1.82691	0.428
10	1	ASGA0094765	19211513	19211513	ZNF784	6	54591824	54592639	8.87e-06	-0.599199	0.041
10	1	ASGA0094765	19211513	19211513	TTC39C	6	101523030	101634463	1.587e-05	-1.17422	0.041
10	11	ASGA0046816	18001886	19220839	EDG7	6	119296618	119374200	0.00018922	0.0901863	0.139
10	10	ASGA0046816	18001886	18973140	APOC2	6	47286034	47288049	0.00041993	-0.0979956	0.139
10	2	ALGA0057399	18781303	18834137	ZFHX3	6	15060487	15160499	0.00016243	-1.79015	0.088
10	3	MARC0006125	2775290	4013035	FUCA1	6	75370048	75388917	8.203e-05	-1.71741	0.314
10	1	ALGA0104304	2840048	2840048	PQLC2	6	71823957	71840701	9.244e-05	0.201875	0.057
10	1	ASGA0046792	18347386	18347386	PQLC2	6	71823957	71840701	0.00016766	0.13907	0.132
10	2	MARC0064247	19258176	19261399	C16orf74	6	3518411	3520079	0.00018736	0.0706952	0.335
10	2	MARC0064247	19258176	19261399	SLC35B3	7	5785075	5810301	4.497e-05	-1.29978	0.335
10	1	ALGA0115669	2771812	2771812	RPS18	7	34142621	34146677	5.304e-05	-0.175381	0.082
10	1	MARC0098797	18888004	18888004	CISD2	8	127127662	127138779	5.42e-06	-3.24812	0.082
10	4	ALGA0120202	2722470	2757399	JADE1	8	102990693	103053788	0.00032701	-1.24946	0.253
10	2	ALGA0057450	18161113	18176415	ATP5I	8	149901	151754	0.00017073	1.41013	0.412
10	1	H3GA0029415	18287728	18287728	FAM47E-STBD1	8	76177908	76182538	9.152e-05	-1.29487	0.448
10	2	ALGA0057399	18781303	18834137	SCYE1	8	123837966	123895151	0.00019352	-3.50858	0.088
10	1	ASGA0094765	19211513	19211513	IFT46	9	50843938	50861235	3.33e-06	-4.53327	0.041
10	1	ASGA0094765	19211513	19211513	UBQLN1	10	35363582	35404723	3.18e-06	-0.270459	0.041
10	9	ASGA0046816	18001886	18973140	DHRS11	12	39732508	39741854	8.358e-05	-2.04119	0.139
10	9	ASGA0046792	18001886	18973140	PRR15L	12	24003235	24003537	2.365e-05	0.137341	0.132
10	2	MARC0098464	18065301	18125464	ZNF830	12	41732712	41734148	6.427e-05	-0.310672	0.273
10	1	ALGA0104304	2840048	2840048	C17orf80	12	7989934	8006734	7.113e-05	-0.417831	0.057
10	10	ASGA0046816	18001886	19220839	NUP210	13	78614180	78704945	4.05e-06	-0.440767	0.139
10	2	ALGA0056299	2771812	3168716	EMC3	13	73293302	73314063	1.39e-06	3.57038	0.077
10	1	ALGA0115669	2771812	2771812	COMMD2	13	98017331	98024348	4.035e-05	-3.14448	0.082
10	2	ASGA0094183	18920105	18920852	SLC33A1	13	103717654	103747362	9.146e-05	-2.43521	0.443
10	2	ALGA0057399	18781303	18834137	SIDT1	13	155885416	155981611	0.00019053	-0.893592	0.088
10	2	ASGA0094183	18920105	18920852	PEBP4	14	7446930	7698221	3.85e-05	0.600521	0.443
10	1	MARC0098797	18888004	18888004	ZNF395	14	13293542	13338587	3.214e-05	-3.33688	0.082
10	1	MARC0008318	19235309	19235309	ACTA1	14	65236451	65239189	9.205e-05	0.182181	0.309
10	1	ASGA0094765	19211513	19211513	DPP4	15	76152548	76235571	1.73e-06	-0.279957	0.041
10	10	ASGA0046816	18001886	18973140	OLA1	15	89391937	89461981	0.00060711	-0.10327	0.139
10	1	ASGA0094765	19211513	19211513	PIGU	17	43158041	43276800	5.234e-05	-0.627541	0.041
10	1	MARC0098797	18888004	18888004	C1GALT1C1	X	112640598	112644344	3.023e-05	-2.80662	0.082
10	5	ASGA0097841	2558388	2870481	CH242-280I8.5	X	36896124	36897268	9.437e-05	2.13386	0.469
10	1	ALGA0104304	2840048	2840048	CDK16	X	46764008	46776684	3.567e-05	-2.05102	0.057
10	3	ALGA0115669	2771812	3301458	OFD1	X	11319999	11369242	0.00018724	-0.349843	0.082
13	1	ALGA0074022	215030086	215030086	TRIM36	2	124120211	124165787	2.873e-05	0.177219	0.078
13	1	ALGA0074022	215030086	215030086	PARP2	7	83563415	83579726	1.5e-07	-2.77054	0.078
13	1	ALGA0074022	215030086	215030086	RBM25	7	102193922	102258991	6.658e-05	-1.29058	0.078
13	1	ALGA0074022	215030086	215030086	OCIAD1	8	40859673	40876455	6.107e-05	3.77384	0.078
13	1	ALGA0074022	215030086	215030086	N4BP2	8	32884279	32955413	8.255e-05	3.42287	0.078
13	1	ALGA0074022	215030086	215030086	ZNF280C	X	122503580	122564169	2.5e-07	-2.36733	0.078
13	1	ALGA0074022	215030086	215030086	ARHGEF6	X	127660523	127741866	1.79e-05	0.218743	0.078
16	1	ASGA0072378	17715348	17715348	TMEM260	1	206440694	206505468	9.44e-06	-2.96043	0.124
16	1	ASGA0072378	17715348	17715348	MRFAP1	8	3117315	3119425	8e-08	-0.187177	0.124
16	1	ASGA0072378	17715348	17715348	QSOX1	9	133595707	133637533	5.6e-06	-0.410814	0.124
16	1	ASGA0072378	17715348	17715348	NOC3L	14	115620347	115655334	1.272e-05	0.181714	0.124
